# Supplementary material for: Integrative Transcriptomics Reveals Regulatory Networks Underlying Fatty Acid and Lacquer Wax Formation in Fruit of Toxicodendron vernicifluum
Source: Plants (Basel). 2026 Jan 1;15(1):121. doi: 10.3390/plants15010121 (PMC12787846; doi:10.3390/plants15010121)
Supplement: Supplementary file 1 [file plants-15-00121-s001.zip › Table S1.xlsx]

## Sheet: Sheet1
Table S1 The primers used for RT-qPCR
Gene name	Primer Sequence(5’-3’)
	Forward	Reverse
Cluster6035.0	CTACTCAAATGAAGCGCATG	GTAGAGTATGCTGCTCTATC
AC04G0506	CTCACCGAACCGCTCTTCACTCTC	TGCTTTCCCACCCAAGTCAATCCTT
Tve08G1118	ACGGGTTCTATCAGGCAAAG	GCACAGCAAGACTAGGTCAA
Tve08G1999	TCGAGGGAGAGAGTGGAATTAG	CCATCAATGTAGCCTGTAGAAGAA
Tve09G1070	GGTCAAATCTCCCGCTGATAAA	TCGCCCTCAAGAACTTCAATG
Tve06G1670	GGGCGAGTAAGTGAAGGATATG	ACTTGGAGAGCCAACATGAC
Tve02G1099	ACTTGCCCATGTGGAGATTAG	TGAGAATGGTAGCGTGAGTAAAG
Tve09G1216	GTGTTTAAGCCGGAGGAGATAA	GTGATCTACAGGAACTGAAGGATAG
Tve06G2206	CACCCTCCATCCACAATGAT	GCAAGTCTACTCCTTAACAGAGG
