# Supplementary material for: Integrative Transcriptomics Reveals Regulatory Networks Underlying Fatty Acid and Lacquer Wax Formation in Fruit of Toxicodendron vernicifluum
Source: Plants (Basel). 2026 Jan 1;15(1):121. doi: 10.3390/plants15010121 (PMC12787846; doi:10.3390/plants15010121)
Supplement: Supplementary file 1 [file plants-15-00121-s001.zip › Table S2.xlsx]

## Sheet: Sheet1
Table S2 Summary data of RNA-seq
Sample	Clean reads	GC content (%)	Q30(%)
Stage 1 (T1)	23447021	43.32	91.92
Stage 2 (T2)	20376762	44.78	92.68
Stage 3 (T3)	21843732	44.82	92.87
Stage 4 (T4)	23010762	46.13	92.89
