# Supplementary material for: Integrative Transcriptomics Reveals Regulatory Networks Underlying Fatty Acid and Lacquer Wax Formation in Fruit of Toxicodendron vernicifluum
Source: Plants (Basel). 2026 Jan 1;15(1):121. doi: 10.3390/plants15010121 (PMC12787846; doi:10.3390/plants15010121)
Supplement: Supplementary file 1 [file plants-15-00121-s001.zip › Table S3.xlsx]

## Sheet: Sheet1
Table S3 Differential genes expression in fatty acid and wax ester biosynthesis pathways
Gene name	ID	T1-1	T1-2	T1-3	T2-1	T2-2	T2-3	T3-1	T3-2	T3-3	T4-1	T4-2	T4-3	T2_vs_T1_log2FoldChange	T2_vs_T1_pvalue	T2_vs_T1_padj	T2_vs_T1_regulated	T3_vs_T1_log2FoldChange	T3_vs_T1_pvalue	T3_vs_T1_padj	T3_vs_T1_regulated	T3_vs_T2_log2FoldChange	T3_vs_T2_pvalue	T3_vs_T2_padj	T3_vs_T2_regulated	T4_vs_T1_log2FoldChange	T4_vs_T1_pvalue	T4_vs_T1_padj	T4_vs_T1_regulated	T4_vs_T3_log2FoldChange	T4_vs_T3_pvalue	T4_vs_T3_padj	T4_vs_T3_regulated
ACC	Tve04G1318	13.4709	14.2422	8.93472	12.7101	7.73249	14.1258	0.917327	0.226725	0	0.058747	0.259333	0.276785	0.339499	0.426742	0.558771	-	-3.04885	0.0170859	0.0276629	down	-3.8313	0.00337016	0.0099573	down	-4.30039	1.12e-19	4.76e-19	down	-1.39744	0.375763	0.509368	-
	Tve04G1327	24.4058	19.7537	18.0279	15.313	8.99801	15.1505	0.854389	0.537999	0	0.201514	0.142007	0.356388	-0.2493	0.503825	0.644896	-	-3.64218	0.00245874	0.00464429	down	-3.76445	0.00268029	0.00869859	down	-4.82626	9.37e-63	1.06e-61	down	-1.33783	0.358519	0.509368	-
	Tve10G1146	0.115802	0.549685	0.155381	0.407666	0.118564	0.135401	0.520693	0.553092	0.610851	1.03309	2.08934	3.04483	-0.0761986	0.939927	0.939927	-	2.88908	0.00016744	0.000455438	up	2.58721	0.0272046	0.0552593	-	4.3634	2.52e-10	5.19e-10	up	1.35318	0.0154092	0.0522201	-
	TveScaf16G0186	0.927701	0.750104	0.207075	0.577501	0.930553	0.183983	1.50007	1.36958	0.902226	2.35739	2.57454	2.35866	0.35602	0.695416	0.798063	-	2.93651	4.5e-06	1.46e-05	up	2.32681	0.011468	0.0267771	up	3.58523	5.76e-15	1.78e-14	up	0.488526	0.120505	0.253476	-
AT	Tve07G1702	27.5908	26.6805	20.0792	24.6382	30.1019	43.0791	21.3106	19.1983	12.3925	19.0964	19.4243	21.4963	0.886102	0.0777496	0.155499	-	1.42389	0.000187747	0.000491032	up	0.19652	0.747953	0.838223	-	1.30919	9.78e-20	4.44e-19	up	-0.273918	0.234405	0.418695	-
KAS	Tve02G2653	26.3379	39.1054	35.1312	16.4204	20.2986	11.6611	6.42836	5.43147	3.88381	4.08763	3.48971	3.39294	-0.620228	0.212997	0.340795	-	-0.772766	0.0883031	0.109175	-	-0.45191	0.409486	0.521894	-	-1.60596	9.53e-08	1.62e-07	down	-0.969197	0.00159466	0.0108083	-
	Tve03G0464	18.2928	13.9449	12.5962	11.2973	4.97508	5.66559	0.170315	0.280166	0.589779	0.379239	0.666372	0.759319	-0.686704	0.0542915	0.119816	-	-3.39893	9.88e-07	4.2e-06	down	-3.07999	0.000338512	0.00157167	down	-3.02407	9.02e-26	6.82e-25	down	0.250547	0.747702	0.814462	-
	Tve03G0465	8.80348	4.64881	4.86365	2.63444	1.3665	2.17295	0.266508	0	0.140511	0.169956	0.314562	0.319181	-1.16733	0.0102885	0.0365814	down	-3.31719	0.00205675	0.00411349	down	-2.61267	0.0611312	0.110376	-	-2.86581	1.88e-12	4.41e-12	down	0.342789	0.806946	0.848685	-
	Tve08G1118	16.5803	17.6595	13.9173	15.7597	6.87862	11.4204	0.581266	0.315752	0.454631	1.24408	1.06725	0.958626	-0.140801	0.695235	0.798063	-	-3.1571	2.45e-09	1.52e-08	down	-3.42634	5.13e-07	4.16e-06	down	-2.24558	1e-23	5.68e-23	down	0.784332	0.125067	0.254302	-
	Tve08G1999	5.35626	4.26299	5.31595	17.4569	7.80563	0.882876	0	0.030277	0	0.152032	0.173343	0.353304	1.05237	0.234103	0.348433	-	-6.85157	6.9e-09	3.91e-08	down	-8.1911	3.98e-07	3.7e-06	down	-2.87766	1.6e-12	3.89e-12	down	3.82848	0.0251514	0.069738	-
KAR	Tve09G1613	46.3415	44.4213	32.3183	46.0919	26.4741	43.1428	6.75717	7.88006	5.48889	5.93961	5.52768	5.36855	0.31657	0.382345	0.52064	-	-0.694717	0.0302053	0.0455439	-	-1.36937	0.0115347	0.0267771	down	-1.24178	1.77e-13	4.62e-13	down	-0.705211	0.000503883	0.00439098	-
	Tve10G1101	14.6278	12.9832	14.5426	13.0765	18.3788	5.81348	10.2447	10.3427	13.8142	13.8162	16.6903	16.9123	0.268957	0.65444	0.790267	-	1.67235	0.00059762	0.00138237	up	1.12977	0.0931755	0.163687	-	1.77231	4.87e-21	2.37e-20	up	-0.0422593	0.880674	0.895352	-
	Tve11G0537	0.074774	0.125241	0.06898	1.28016	2.0516	0.725673	0.058943	1.9089	0.035708	4.86757	4.76842	8.47563	4.09388	4.46e-06	4.08e-05	up	4.19731	0.00271953	0.00499807	up	0.0332981	0.983782	0.983782	-	7.3402	6.07e-38	5.9e-37	up	2.86842	0.023658	0.0691476	-
	Tve11G0539	18.6162	9.19155	10.2384	12.3852	10.876	7.74306	11.328	4.74848	6.74889	17.9457	15.386	12.2424	0.135206	0.772045	0.837472	-	1.26645	0.0446824	0.0621227	-	0.766835	0.234645	0.338932	-	1.91698	1.52e-10	3.24e-10	up	0.512103	0.26769	0.418695	-
ENR	Tve07G1473	24.4116	13.4186	16.1075	17.7537	62.5837	23.5875	32.4349	34.5566	37.3699	35.2729	36.1589	34.2884	1.51399	0.0411921	0.0976406	-	2.91005	6.9e-10	4.69e-09	up	1.16476	0.108768	0.185839	-	2.6085	3.86e-35	3.28e-34	up	-0.462392	0.0238049	0.0691476	-
	Tve15G1493	1.73867	1.07072	1.12153	15.2774	10.6918	23.0232	0.141802	0.470504	0.145834	0.238463	0.402335	0.299057	4.08413	8.46e-15	2.71e-13	up	-0.49882	0.404587	0.436697	-	-4.87911	1.1e-09	1.78e-08	down	-0.416486	0.289973	0.312986	-	-0.15215	0.837863	0.866265	-
FATA/B	Tve02G2076	0.616679	0.403806	0.428051	12.5233	12.9215	3.53706	0	0	0	0	0.121757	0	4.70359	9e-13	1.92e-11	up	-5.16169	0.000609869	0.00138237	down	-10.1259	5.21e-11	1.69e-09	down	-1.8216	0.183689	0.208181	-	-	-	-	-
	Tve02G2318	25.889	28.7992	20.6285	17.5926	11.1642	20.3155	1.22017	2.29409	0.557666	3.63688	4.53779	4.83988	-0.196377	0.638005	0.785237	-	-2.39176	1.44e-06	5.76e-06	down	-2.50542	0.000625008	0.00253909	down	-0.923342	1.82e-05	2.87e-05	-	1.256	0.00876026	0.0314339	up
	Tve02G2677	5.93582	6.4686	7.50103	2.73347	2.51845	1.3554	1.27143	1.07308	0.885353	0.829871	0.994285	1.57187	-1.19492	0.0115729	0.0389823	down	-0.711643	0.116557	0.141534	-	0.172222	0.793405	0.865704	-	-0.970786	0.0054089	0.00735611	-	-0.416306	0.301069	0.447933	-
	Tve09G0212	0.144021	0.046295	0	0.950165	1.13639	0.150997	0.295543	0.432975	0.287149	0.920381	1.16486	0.782925	4.04639	0.00136032	0.00725506	up	4.4094	4.46e-06	1.46e-05	up	0.126681	0.915579	0.929885	-	5.59156	2.11e-15	6.84e-15	up	0.999736	0.0492142	0.115464	-
	Tve09G1070	30.7732	23.5195	17.4683	106.398	0.531102	4.01329	0	0	0	0	0	0	0.664152	1	1	-	-10.1074	9e-15	1.22e-13	down	-11.2322	5.88e-08	6.37e-07	down	-10.257	1.94e-17	7.31e-17	down	-	-	-	-
FAD	Tve11G0433	21.2682	9.87058	8.09204	6.80181	2.19094	14.4652	11.5617	8.59758	3.80088	1.92812	2.11528	2.08917	-0.272121	0.733862	0.809779	-	1.21028	0.050419	0.0672253	-	1.05723	0.243651	0.344289	-	-0.99858	0.00395437	0.00559138	-	-2.40514	2.2e-08	1.34e-06	down
	Tve11G0438	12.8884	12.3977	14.0302	30.0716	15.3012	11.7345	23.6487	7.96163	8.80503	12.9059	13.2377	11.9656	0.856493	0.0338007	0.0865299	-	1.99477	0.00243024	0.00464429	up	0.733938	0.289619	0.400537	-	1.55554	6.61e-15	1.95e-14	up	-0.570577	0.247797	0.418695	-
	Tve12G0611	30.2662	31.2196	32.0397	31.8059	16.7652	21.2913	3.58634	2.06927	2.15178	2.85091	3.96169	3.03206	-0.0640485	0.839558	0.895529	-	-1.62558	0.00128928	0.00273973	down	-1.95188	0.0010497	0.00401354	down	-1.64675	1.14e-11	2.59e-11	down	-0.170027	0.663206	0.763312	-
	Tve13G1515	65.9018	7.00407	3.15645	29.7268	2.27929	286.226	0.627213	1.78409	0.047671	0.635572	0.644755	3.14941	2.68591	0.0766104	0.155499	-	-3.17133	0.0140048	0.0232274	down	-6.17715	4.15e-05	0.000245231	down	-2.33054	0.0245205	0.0303163	down	0.48681	0.683695	0.772322	-
LACS	Tve02G0097	39.0559	30.9867	24.1194	16.8643	5.66264	50.2692	4.95819	2.26409	4.96388	4.58982	4.05669	4.52736	0.106963	0.898534	0.912797	-	-0.909087	0.139953	0.164083	-	-1.49215	0.124314	0.198835	-	-1.20161	6.52e-14	1.85e-13	down	-0.401772	0.372315	0.509368	-
	Tve02G1744	27.8396	25.3642	27.2187	53.7125	1.97034	1.74485	0	0.741371	0	0.588918	0.587546	0.465316	-0.453333	1	1	-	-5.24205	0.00177406	0.00365565	down	-4.99899	1	1	-	-3.97239	6.59e-66	8.97e-65	down	0.907671	0.651188	0.763312	-
	Tve08G1968	74.322	65.8972	54.2235	40.4795	20.6927	19.0261	2.4552	11.5974	3.23723	12.5629	11.7651	11.3766	-0.928867	0.00466559	0.0213284	-	-1.73155	0.00374174	0.00669575	down	-1.04593	0.16615	0.257137	-	-0.82038	7e-11	1.54e-10	-	0.675472	0.212748	0.393261	-
	Tve12G1494	11.8468	4.24493	2.98262	49.209	18.196	26.5638	0.232556	1.1998	0.587617	2.05285	1.40978	1.39112	2.67357	1.89e-05	0.000151127	up	-1.35386	0.075965	0.0956596	-	-4.32457	2.15e-08	2.8e-07	down	-0.263483	0.590032	0.607911	-	0.867376	0.173037	0.329853	-
	Tve11G0216	20.7511	12.6554	12.4732	22.9844	84.9492	13.9581	64.4937	53.6979	42.9558	49.9021	50.5932	51.006	1.98546	0.019335	0.0562472	-	3.75159	1.15e-17	1.95e-16	up	1.56624	0.0540305	0.100342	-	3.36328	1.39e-80	2.36e-79	up	-0.555091	0.00567274	0.0247169	-
	Tve02G2559	56.8903	75.5677	91.2039	126.769	117.946	52.3286	187.923	247.16	262.763	200.887	209.104	207.138	0.783919	0.145398	0.26587	-	3.55761	1.86e-12	1.58e-11	up	2.482	1.17e-05	8.45e-05	up	3.03763	1.14e-23	5.97e-23	up	-0.658945	0.00319525	0.0177191	-
	Tve06G1670	9.88993	13.1142	12.4246	9.6034	86.5163	41.1174	97.267	113.389	93.161	141.756	150.53	152.274	2.54823	0.00454248	0.0213284	up	5.00508	1.67e-37	5.69e-36	up	2.23893	0.0105234	0.0263663	up	5.23582	2.13e-104	4.83e-103	up	0.0824148	0.442595	0.574432	-
CER3	Tve04G1737	0.018768	0	0	0.18714	0	0.325355	0	0.037193	0.05928	1.30311	0.791059	1.79815	5.2903	0.0266067	0.0709511	-	4.64484	0.0417928	0.0604662	-	-1.0692	0.713845	0.814033	-	9.39238	1.49e-13	4.06e-13	up	4.68744	4.42e-06	8.99e-05	up
WSD1	Tve02G1558	2.30372	1.31124	0.862085	0.393657	12.5258	32.9349	13.24	12.4278	3.38764	60.2232	58.9374	58.3319	3.98038	0.00120918	0.00703523	up	4.56994	1.75e-12	1.58e-11	up	0.2495	0.843123	0.869889	-	6.96275	2.43e-135	8.28e-134	up	2.19287	1.76e-06	5.37e-05	up
	Tve11G0668	2.06283	1.87476	2.33181	1.13993	1.5549	0.449895	7.42991	4.38784	3.15224	3.77405	3.02242	3.633	-0.537362	0.427809	0.558771	-	3.16116	1.19e-08	6.24e-08	up	3.40404	1.57e-05	0.000101915	up	2.33621	2.92e-17	1.04e-16	up	-0.975472	0.0292324	0.0775294	-
	Tve12G1108	19.7433	17.1854	11.412	1.29447	0.863813	1.31288	3.5262	2.72257	1.99547	6.72975	5.40533	5.86985	-3.36548	2.05e-16	1.31e-14	down	-0.607039	0.17207	0.195013	-	2.38327	0.000265595	0.00132797	up	0.213131	0.322751	0.340599	-	0.673861	0.038358	0.0974932	-
MAH1	Tve09G1216	2.81379	0.644933	1.84036	32.6079	24.9125	11.3925	0	0	0.026305	0	0	0	4.07609	3.45e-09	4.42e-08	up	-5.56816	4.82e-05	0.000136668	down	-9.97441	7.38e-15	4.8e-13	down	-7.64784	3.96e-08	7.48e-08	down	-	-	-	-
CER1	Tve02G1099	48.286	43.5624	75.06	273.648	5.10274	10.7314	0	0.055407	0	0	0	0	0.790175	1	1	-	-9.59342	9.85e-20	2.23e-18	down	-10.74	1.76e-10	3.8e-09	down	-12.7788	1.31e-24	8.13e-24	down	-	-	-	-
CYP704C1	Tve02G1307	0.231823	0.232115	0.410869	0	0.008568	0	0	0	0	0	0.038503	0	-5.77868	2.14e-05	0.000151933	down	-6.27533	1.85e-05	5.46e-05	down	-	-	-	-	-2.94713	0.0200457	0.0252428	down	-	-	-	-
CYP704C1	Tve05G0655	2.34585	1.31076	2.04778	1.00901	0.453309	0.169364	0	0.350618	0	0.206971	0.270835	0.434566	-1.51805	0.0222657	0.0619567	-	-2.50157	0.130458	0.155634	-	-1.07242	0.614828	0.754035	-	-1.03197	0.0086111	0.0112607	down	1.10634	0.578683	0.720402	-
CYP704C1	Tve04G1789	4.9696	9.55862	6.96445	8.93148	2.25655	16.9153	0.613502	1.39297	0.900726	0.948807	0.860692	0.764849	0.791595	0.318893	0.443677	-	-1.01728	0.0480784	0.0653867	-	-2.19246	0.0175505	0.0393374	down	-1.4693	0.000108985	0.000164688	down	-0.602447	0.157433	0.309787	-
CYP94A2	Tve02G4071	6.2473	4.14229	2.67193	4.81506	0.702225	0.361935	0.057971	0.084884	0	0.334769	0.139304	0.560766	-0.979946	0.265716	0.386496	-	-4.52647	2.37e-08	1.15e-07	down	-3.96104	0.0105465	0.0263663	down	-2.00954	0.000114682	0.000169531	down	2.36421	0.0668057	0.150931	-
CYP77A3	Tve01G2164	76.6265	67.902	29.8822	60.2111	5.66005	11.6002	5.74239	0.488467	2.67928	0.92864	1.65041	1.95422	-0.986148	0.221553	0.342204	-	-2.19802	0.0203119	0.0321211	down	-1.75194	0.111504	0.185839	-	-3.61646	1.1e-18	4.4e-18	down	-1.52888	0.0768629	0.167451	-
CYP94A1	Tve06G1433	115.754	143.977	130.192	99.0546	311.928	253.325	255.643	258.468	316.343	206.822	203.689	193.53	1.31158	0.053821	0.119816	-	3.04749	3.81e-11	2.88e-10	up	1.44419	0.0434551	0.0830759	-	2.22602	4.31e-25	2.93e-24	up	-0.94716	7.85e-05	0.000957716	-
CYP77A4	Tve03G1070	9.83661	8.7131	6.85275	10.0682	1.92374	0	0	0	0	0	0	0	-0.947365	0.52154	0.654481	-	-9.43944	2.87e-13	3.25e-12	down	-8.87365	0.000572242	0.00247972	down	-9.59419	1.41e-15	4.79e-15	down	-	-	-	-
CYP704C1	Tve02G1308	52.7247	59.5765	52.3222	34.4786	18.1088	17.0743	7.79118	8.46689	8.5241	6.59376	6.53227	9.05682	-0.898633	0.00604415	0.0257884	-	-0.792866	0.0447649	0.0621227	-	-0.249826	0.634445	0.763683	-	-1.29442	4.77e-09	9.26e-09	down	-0.641683	0.00738472	0.0281542	-
CYP94A1	Tve05G1613	1.71863	2.38972	1.34661	4.07062	8.30724	2.22646	1.33997	1.08777	1.49416	2.32251	1.69062	2.07094	1.92303	0.00679633	0.0271853	up	1.5182	0.00392566	0.00684474	up	-0.664941	0.402111	0.521894	-	1.76279	7.17e-08	1.32e-07	up	0.145892	0.72411	0.803104	-
CYP704B1	Tve09G0522	4.28312	9.91765	21.8219	25.9186	41.5002	18.4996	43.4502	34.1926	68.3394	28.7579	30.7812	32.7616	1.65769	0.0403198	0.0976406	-	3.95207	2.42e-06	8.67e-06	up	2.00604	0.00281031	0.00869859	up	2.87362	2.81e-06	4.67e-06	up	-1.18628	0.00194039	0.0118364	down
CYP86A8	Tve02G1436	7.54864	2.08695	5.31897	6.29925	3.219	1.66796	0.074992	0.242209	0.27702	0.558601	0.683448	0.33838	-0.101054	0.881501	0.912797	-	-2.64056	0.000788951	0.0017306	down	-2.83766	0.00226533	0.00818035	down	-1.56618	0.00402909	0.00559138	down	0.874374	0.255201	0.418695	-
CYP86A22	Tve07G1808	1.07986	0.93717	1.34894	1.37579	2.75659	3.04016	0	0.162335	0	0.248234	0.171862	0.176622	1.59181	0.0151175	0.0483761	up	-2.78369	0.0308091	0.0455439	down	-4.50092	0.00709154	0.0192063	down	-0.828799	0.0827157	0.096977	-	1.6585	0.391875	0.51966	-
CYP94A1	Tve05G0670	0.156878	0.162194	0.181493	1.55022	4.69299	5.56514	17.9571	23.2545	8.77607	24.4784	26.4221	24.3284	5.08198	7.22e-11	1.16e-09	up	8.45593	1.7e-59	1.16e-57	up	3.09457	8.25e-05	0.000447031	up	8.82034	3.7e-207	2.52e-205	up	0.167187	0.592703	0.723098	-
CYP94A2	TvenewGene1323	0.257816	0	0	2.0085	2741.79	4655.94	6.19129	52.1828	7.62787	296.36	307.353	269.513	14.2845	8.11491e-06	0.000170413	up	8.74836	5.54131e-07	5.81838e-06	up	-6.13593	0.00159893	0.0083944	down	11.9934	4.26357e-21	8.95349e-20	up	3.10963	9.73624e-05	0.00194725	up
CYP86B1	Tve09G0887	1.05093	2.04811	1.27634	11.534	0.354932	0.097819	0	0	0	0	0	0	1.46521	1	1	-	-6.97265	5.77e-07	2.62e-06	-	-8.88834	1	1	-	-7.15348	7.78e-08	1.39e-07	down	-	-	-	-
CYP86A1	Tve07G1221	8.8057	7.09818	5.08768	0.421748	0.520879	0.839153	0	1.15091	0.038098	5.29904	4.29697	4.99823	-3.03677	1.04e-07	1.11e-06	down	-2.51214	0.0667072	0.0855865	-	0.388502	0.834216	0.869889	-	1.11221	8.57e-08	1.5e-07	up	3.3014	0.0173268	0.0556281	-
CYP86B1	Tve09G0872	22.057	90.7957	65.7151	81.4671	64.3468	9.47881	3.47409	16.445	8.29621	32.3021	32.727	34.2497	0.118898	0.893085	0.912797	-	-0.862987	0.263487	0.288986	-	-1.19315	0.184812	0.279367	-	0.700982	0.194117	0.216393	-	1.39837	0.00410051	0.0192409	up
CYP704C1	Tve05G0656	17.9968	20.2381	25.9847	12.7201	4.35934	2.20648	0.675347	0.368832	0.845531	2.87818	2.84883	2.05137	-1.51178	0.0173752	0.052953	-	-3.08722	1.54e-06	5.82e-06	down	-1.97413	0.023458	0.0508256	-	-1.45342	7.96e-06	1.29e-05	down	1.52644	0.00349725	0.0177777	up
CYP94A2	Tve04G0625	0.494079	0.125688	0.038947	1.7548	2.99923	0.478322	0.031982	1.1204	0.44392	0.970027	1.29878	1.80833	3.49341	0.000728167	0.00466027	up	3.09177	0.00982499	0.0167025	up	-0.513267	0.700969	0.813625	-	4.29883	2.61e-10	5.22e-10	up	0.924804	0.374472	0.509368	-
CYP94A2	Tve02G2528	0.876877	0	0	0.38439	6.26405	8.89639	0.25274	37.8152	3.60488	24.7032	29.6344	69.8776	4.83842	0.00943644	0.0355254	up	7.24609	0.00021989	0.000553796	up	2.31358	0.125419	0.198835	-	8.91714	2.64e-05	4.08e-05	up	1.24997	0.297209	0.447933	-
CYP94A2	Tve02G2529	2.40549	0.397172	0.732988	1.66293	1.81154	2.05532	2.07895	11.5067	2.43725	4.81849	7.29149	8.69649	1.1533	0.141572	0.26587	-	3.93656	7.9e-06	2.44e-05	up	2.5902	0.00272239	0.00869859	up	4.25674	5.01e-13	1.26e-12	up	-0.00514298	0.993607	0.993607	-
CYP704C1	Tve05G0662	0	0.633292	1.46976	2.21743	5.19389	2.81372	9.55477	2.67593	9.85568	2.13977	2.21464	1.98491	2.70112	0.0634787	0.135421	-	5.33183	0.000392249	0.000952605	up	2.31301	0.00464284	0.0131211	up	3.06797	0.0757022	0.0903114	-	-2.33892	4.49e-05	0.000684214	down
