# Supplementary material for: Integrative Transcriptomics Reveals Regulatory Networks Underlying Fatty Acid and Lacquer Wax Formation in Fruit of Toxicodendron vernicifluum
Source: Plants (Basel). 2026 Jan 1;15(1):121. doi: 10.3390/plants15010121 (PMC12787846; doi:10.3390/plants15010121)
Supplement: Supplementary file 1 [file plants-15-00121-s001.zip › Table S4.xlsx]

## Sheet: Auxin
Table S4 Differential gene expression across different hormone signaling pathways
Gene ID	T1-1	T1-2	T1-3	T2-1	T2-2	T2-3	T3-1	T3-2	T3-3	T4-1	T4-2	T4-3	T2_vs_T1_log2FoldChange	T2_vs_T1_pvalue	T2_vs_T1_padj	T2_vs_T1_regulated	T3_vs_T1_log2FoldChange	T3_vs_T1_pvalue	T3_vs_T1_padj	T3_vs_T1_regulated	T3_vs_T2_log2FoldChange	T3_vs_T2_pvalue	T3_vs_T2_padj	T3_vs_T2_regulated	T4_vs_T1_log2FoldChange	T4_vs_T1_pvalue	T4_vs_T1_padj	T4_vs_T1_regulated	T4_vs_T2_log2FoldChange	T4_vs_T2_pvalue	T4_vs_T2_padj	T4_vs_T2_regulated	T4_vs_T3_log2FoldChange	T4_vs_T3_pvalue	T4_vs_T3_padj	T4_vs_T3_regulated
Tve11G0777 (IAA16)	112.137	85.5191	92.3381	27.1592	8.59114	6.2085	4.66317	10.3676	4.8393	13.7931	15.7767	16.295	-1.36849	0.00304716	0.0119116	down	-1.95994	0.00020577	0.000351523	down	-0.695132	0.255516	0.343349	-	-0.263828	0.165605	0.193206	-	0.795371	0.0792093	0.141917	-	1.29349	0.00105436	0.00293716	up
Tve02G0395 (IAA8)	999.069	758.919	606.574	213.368	126.581	104.774	57.2296	66.372	45.2214	61.5025	61.0438	61.7978	-0.880939	0.00440281	0.0157767	-	-1.95143	1.14489e-06	2.47055e-06	down	-1.05473	0.00257448	0.00922522	down	-1.28733	7.41037e-09	1.8308e-08	down	-0.103346	0.808103	0.827343	-	0.238971	0.320388	0.390473	-
Tve04G0713 (IAA27)	8.87885	7.93852	4.8369	0.145226	0	0.158108	0.114614	0.132007	0	0.369938	0.246471	0.359816	-4.36104	0.000134926	0.000966967	down	-4.46962	3.86178e-07	1.05555e-06	down	-0.0512139	0.987438	0.987438	-	-2.03011	3.3005e-05	5.77588e-05	down	2.01032	0.234935	0.307051	-	2.01384	0.0586122	0.0993859	-
Tve10G0805 (IAA9)	113.465	91.7797	81.8982	37.2499	37.9323	26.714	43.2611	25.9083	41.2868	64.7638	65.7063	61.7228	0.07665	0.793021	0.831705	-	0.421302	0.146316	0.199966	-	0.445237	0.223497	0.331392	-	1.81644	4.0573e-25	2.43438e-24	up	1.45233	2.92485e-15	1.25769e-13	up	0.942487	2.66038e-05	0.000103755	-
Tve02G3918 (AUX28)	67.9743	81.3809	71.6312	10.3299	8.46451	2.90793	0.921992	1.09532	1.2611	7.77818	7.0558	5.69832	-1.91929	2.37973e-06	2.55821e-05	down	-4.21906	9.41211e-40	3.85897e-38	down	-2.32711	0.00135684	0.00583443	down	-1.0197	7.8958e-08	1.74539e-07	down	0.573121	0.194124	0.278245	-	2.76204	6.38011e-17	1.24412e-15	up
Tve14G0892 (IAA17)	306.116	30.3425	126.083	18.9715	1.11711	3.05179	0.194784	0	0	0.054418	0	0	-2.88419	0.00130926	0.00625536	down	-9.38811	6.51742e-14	5.34428e-13	down	-6.34447	3.52935e-06	4.79744e-05	down	-9.86071	1.10399e-14	3.31197e-14	down	-7.27626	1.42643e-06	6.81517e-06	down	-1.05927	0.776901	1	-
Tve04G1637 (IAA33)	9.7369	7.84887	7.77182	15.895	0	0.455207	0	0	0.060331	0.169106	0	0	0.597651	0.712027	0.805715	-	-6.06573	4.25291e-07	1.08981e-06	down	-6.74008	0.0022016	0.00860624	down	-4.53268	0.000498014	0.000836663	down	-5.61993	0.0221078	0.0432107	down	0.899102	0.81977	1	-
Tve04G0501 (IAA29)	330.154	46.9749	101.708	5.12465	16.769	8.72002	56.3403	43.4677	46.317	12.9119	10.5039	10.8095	-2.27096	0.0011834	0.00625536	down	0.0968048	0.892727	0.915045	-	2.55702	1.04769e-07	4.50508e-06	up	-1.42477	0.0347494	0.0501845	-	0.647582	0.210787	0.292382	-	-1.95975	4.69521e-22	1.83113e-20	down
Tve14G1094 (IAA27)	56.8852	82.6157	84.0201	26.5666	4.76214	2.13223	17.3825	3.13065	5.13264	1.37617	0.767901	1.15982	-1.45929	0.0328614	0.0672876	-	-1.36582	0.0293842	0.0430269	down	0.0930365	0.905137	0.94929	-	-3.66434	1.19512e-32	1.0039e-31	down	-2.58755	0.000670952	0.00181551	down	-2.78707	9.27061e-07	5.16506e-06	down
Tve06G2206 (IAA31)	15.3874	4.68984	11.784	1.14061	0.768488	0.209142	0	0	0	0	0	0	-2.37444	0.0190954	0.0490862	down	-8.19977	1.47238e-08	5.48796e-08	down	-5.7901	0.122603	0.205612	-	-7.48651	4.56362e-06	9.12724e-06	down	-5.36908	0.0924793	0.159064	-	-	-	-	-
Tve06G1802 (IAA14)	5.59582	1.85147	0.892867	1.33431	0	0	0	0	0	0	0.191128	0	-1.39662	0.503191	0.58479	-	-7.68803	2.5003e-06	5.12562e-06	down	-6.37296	0.103281	0.185045	-	-3.07644	0.10811	0.133547	-	-1.83689	0.625405	0.655912	-	4.2507	0.280372	0.352726	-
Tve09G0121 (IAA32)	3.25545	3.20969	4.46042	7.60228	2.99988	0.341918	0.211086	0	0.084938	0.284512	0.262454	0.341362	1.29606	0.204985	0.268195	-	-3.21874	0.000369156	0.000605415	down	-4.526	0.0033314	0.0110192	down	-1.1392	0.0626265	0.0848488	-	-2.77712	0.0151036	0.0315796	down	1.62997	0.21733	0.30271	-
Tve04G0036 (IAA29)	8.98587	7.03152	11.1935	7.29314	0	0.788561	0	0.057155	0	0.265211	0	0.860694	-0.43497	0.769897	0.827639	-	-6.57161	2.27202e-08	7.1656e-08	down	-6.21858	0.00771181	0.0207255	down	-2.18152	0.0863291	0.111182	-	-2.14847	0.321914	0.397496	-	3.78342	0.0899163	0.146114	-
Tve14G1163 (IAA26)	151.33	163.882	166.776	78.6698	58.7541	26.6706	111.085	24.2947	106.271	24.7726	27.6491	27.3862	-0.102529	0.734405	0.809728	-	0.755842	0.158427	0.209533	-	0.946713	0.0641565	0.131368	-	-0.194058	0.035846	0.0501845	-	-0.409497	0.0983719	0.162692	-	-1.42986	0.00150833	0.00392164	down
Tve02G2428 (IAA11)	95.4773	52.0752	63.5923	22.9335	54.8249	29.7107	101.471	106.878	113.861	76.91	74.7225	71.9659	0.655696	0.147395	0.218551	-	2.44551	3.55718e-11	1.82305e-10	up	1.88749	1.20607e-06	2.59305e-05	up	2.47578	1.09537e-20	5.11174e-20	up	1.55878	5.74137e-06	2.24435e-05	up	-0.403668	0.0251886	0.0446525	-
Tve06G1801 (AUX22B)	8.93509	2.11281	4.91973	0.331345	0.999044	0.652003	0.030471	1.26736	0.193682	0.628813	0.278034	0.637096	-1.29472	0.198808	0.268195	-	-1.37325	0.24746	0.311895	-	-0.128061	0.940582	0.962977	-	-0.95644	0.235351	0.267155	-	0.0857922	0.939164	0.939164	-	0.046296	0.967012	0.967012	-
Tve11G0778 (AUX22D)	53.0176	22.6791	19.9194	5.44419	0.803614	2.02894	1.09932	1.72174	0.290777	1.40426	1.00513	1.22924	-1.9929	0.00668017	0.0210623	down	-3.0367	9.87231e-05	0.000175985	down	-1.06181	0.341995	0.444736	-	-2.31175	1.72898e-05	3.15728e-05	down	-0.593669	0.490649	0.555209	-	0.322071	0.640502	0.675124	-
Tve02G2122 (ARF2B)	127.176	150.548	131.067	83.458	83.9361	71.1909	42.7289	54.8069	43.5962	27.6947	27.4378	27.9498	0.810956	0.0119404	0.0342292	-	0.327968	0.321288	0.387436	-	-0.454728	0.148259	0.236117	-	0.101807	0.311731	0.344545	-	-1.01725	9.73299e-07	5.23148e-06	down	-0.652717	0.00365066	0.00889847	-
Tve09G1804 (ARF4b)	9.90527	12.9073	12.6739	14.1535	4.07265	5.80767	3.21038	2.73822	2.68825	1.93136	1.64591	1.57877	0.93042	0.066188	0.123743	-	-0.201408	0.461047	0.525082	-	-1.12385	0.0382416	0.0865469	-	-0.372749	0.087357	0.111182	-	-1.63381	0.000675537	0.00181551	down	-0.610172	0.0160656	0.031328	-
Tve01G2297 (ARF18a)	25.1427	23.5157	16.9489	6.53835	9.43191	5.08366	4.96333	1.663	2.46761	4.1389	4.12238	4.30767	-0.0817899	0.835474	0.855367	-	-1.07228	0.019382	0.0294319	down	-0.862764	0.124323	0.205612	-	0.014433	0.95147	0.95147	-	-0.202414	0.522814	0.576436	-	0.620502	0.104072	0.162352	-
Tve07G1566 (ARF10)	13.8663	29.7767	27.1251	22.0859	13.6801	8.64862	3.07064	3.1777	1.81968	7.78848	7.52111	7.45789	0.779694	0.0758353	0.135872	-	-1.26174	0.00871609	0.0137446	down	-2.09203	4.46273e-06	4.79744e-05	down	0.772314	0.0154331	0.0231497	-	-0.357768	0.157989	0.242625	-	1.60888	6.63746e-08	5.17722e-07	up
Tve03G0752 (ARF3)	96.7666	66.8484	46.9445	8.55687	6.16951	4.81827	4.7286	1.54398	3.59664	2.13475	2.74153	2.89352	-1.87774	2.34341e-07	3.35889e-06	down	-2.6485	6.58736e-08	1.92916e-07	down	-0.634459	0.243994	0.338444	-	-2.36598	4.70265e-12	1.23445e-11	down	-0.770708	0.0154226	0.0315796	-	-0.18959	0.627918	0.675124	-
Tve02G0838 (ARF5)	95.3561	79.3885	77.6981	26.1825	25.4509	13.9675	16.4573	35.105	20.1854	16.3202	17.1256	17.257	-0.421323	0.0882468	0.149801	-	0.0821543	0.865576	0.909965	-	0.464479	0.231808	0.332259	-	0.081447	0.573162	0.617252	-	0.205114	0.235644	0.307051	-	-0.408746	0.238214	0.309678	-
Tve02G0164 (ARF17)	15.6361	21.3057	22.6204	13.6692	22.2621	7.43702	23.7499	20.5831	14.0903	29.9093	28.5008	29.8705	1.02719	0.0194062	0.0490862	up	1.82165	7.90529e-07	1.85183e-06	up	0.793212	0.0798895	0.156148	-	2.97084	6.65289e-68	6.98554e-67	up	1.61791	1.58097e-07	9.71169e-07	up	0.715951	0.00503086	0.0109002	-
Tve03G1142 (ARF6b)	14.1315	36.6572	22.701	9.23613	17.3716	10.7654	6.4475	2.7393	7.03851	4.28539	4.20719	4.15221	0.58982	0.26124	0.330391	-	-0.394609	0.431516	0.50549	-	-0.892668	0.0639589	0.131368	-	-0.130925	0.726031	0.743739	-	-1.06371	0.00236319	0.0056454	down	-0.205254	0.543867	0.606023	-
Tve02G1570 (ARF9-like)	27.7594	16.0166	19.1033	16.5069	9.00166	14.0529	4.66689	3.15799	10.333	1.51753	1.43071	1.63128	0.984349	0.0262605	0.0623369	-	-0.0108734	0.983172	0.983172	-	-0.840215	0.103232	0.185045	-	-1.38044	9.39218e-06	1.79305e-05	down	-2.63637	1.51714e-11	3.26185e-10	down	-1.8388	1.16316e-05	5.04036e-05	down
Tve02G1953 (ARF2)	0.298557	0.184192	0.275043	0.658232	5.99989	8.86343	1.86804	4.3514	2.07421	7.0972	6.52532	7.23533	6.19264	2.68036e-11	1.15255e-09	up	5.33247	1.33521e-18	1.82478e-17	up	-0.740179	0.351652	0.444736	-	7.17342	1.65168e-150	3.46853e-149	up	0.700992	0.380395	0.45436	-	1.41458	0.000401895	0.0014249	up
Tve05G1786 (ARF8)	28.5253	45.6556	51.1829	19.4051	25.2414	15.7012	13.2355	8.28134	17.9332	6.0168	6.26384	5.88659	0.499307	0.205824	0.268195	-	0.135068	0.724877	0.803242	-	-0.291312	0.473746	0.550569	-	-0.379555	0.131683	0.15802	-	-1.1996	2.07086e-06	8.90472e-06	down	-0.972376	0.00075505	0.00226515	-
Tve08G2000 (ARF9a)	22.3537	22.3123	23.0561	11.1856	12.4839	10.2047	19.7413	16.2105	20.2955	14.9894	15.3143	13.4691	0.601944	0.0905774	0.149801	-	1.55694	1.20815e-16	1.23835e-15	up	1.03704	0.00443394	0.0136185	up	1.77203	2.41747e-69	3.38446e-68	up	0.875665	0.00121833	0.00308165	-	-0.22639	0.234993	0.309678	-
Tve12G0057 (ARF1)	34.9569	38.9612	36.3671	56.7744	38.4921	33.566	90.8999	56.3346	83.2648	34.375	35.7398	37.089	1.76653	2.10232e-09	4.51999e-08	up	2.8709	7.16255e-39	1.46832e-37	up	1.17458	0.000774692	0.00475882	up	2.35888	3.46088e-170	1.45357e-168	up	0.281079	0.138693	0.220882	-	-0.965529	2.17879e-06	1.06216e-05	-
Tve04G1018 (ARF19)	35.8678	47.2767	32.2415	13.8042	9.14992	4.78591	16.3787	13.6504	15.7549	20.3638	18.3882	18.1638	-0.60997	0.0993485	0.158222	-	0.493143	0.0764334	0.108061	-	1.09583	0.00763515	0.0207255	up	1.38023	1.05865e-12	2.96422e-12	up	1.65748	5.12243e-11	7.34215e-10	up	0.444569	0.0101292	0.0207915	-
Tve02G3059 (ARF6a)	24.9401	25.7121	22.1779	9.24229	27.952	13.7364	19.2389	15.5397	19.5359	11.1424	12.0966	10.0936	1.08571	0.0275442	0.0623369	-	1.3993	5.13132e-11	2.3376e-10	up	0.400698	0.370804	0.455559	-	1.272	1.41992e-18	5.74782e-18	up	-0.699147	0.000435874	0.00133875	-	-0.567276	0.0046635	0.0106986	-
Tve08G2003 (ARF9b)	8.86564	6.57829	9.4239	4.40641	5.30695	5.65679	7.69732	8.82142	13.4099	8.45836	7.41853	7.25672	0.981529	0.0488886	0.095555	-	2.09787	8.87833e-09	3.64012e-08	up	1.22718	0.00879168	0.0222378	up	2.29703	2.56036e-25	1.79225e-24	up	1.03656	0.00815164	0.0184484	up	-0.243132	0.386516	0.456792	-
Tve07G1520 (ARF4a)	97.2065	68.1998	48.265	45.9174	24.4918	10.1305	5.97478	3.89105	8.42886	3.98834	3.88922	4.40292	0.0097236	0.982204	0.982204	-	-1.75443	4.59217e-05	8.55813e-05	down	-1.73766	0.000533113	0.00382064	down	-1.7275	7.62802e-08	1.74539e-07	down	-2.04277	4.8154e-08	3.45104e-07	down	-0.435729	0.149211	0.223817	-
Tve02G0842 (SAUR50a)	60.8765	60.1321	88.7123	12.5927	2.73424	1.49357	0	0.615131	0.379363	0	0.695975	0.538637	-2.29049	0.00222771	0.00957914	down	-5.75682	7.04684e-13	4.81534e-12	down	-3.59563	0.0333754	0.0797301	-	-4.91563	1.03637e-07	2.17638e-07	down	-2.89193	0.0652959	0.122075	-	0.423918	0.825137	0.846851	-
Tve12G1222 (SAUR67)	0	0	0	0	0	0.344972	0	0	0	5.33153	6.02832	5.35356	5.54462	0.159674	0.228867	-	0.96425	0.813193	0.877393	-	-3.31716	0.400865	0.478811	-	11.3672	1.73784e-18	6.08246e-18	up	5.71382	0.000136805	0.000452509	up	9.00109	2.26707e-12	2.21039e-11	up
Tve02G1249 (SAUR36)	46.3939	38.4334	66.988	58.9717	10.2087	11.4206	4.66565	3.41495	3.07847	9.00863	9.83403	13.6384	0.482729	0.45705	0.545921	-	-1.9176	8.12998e-07	1.85183e-06	down	-2.42858	0.000970157	0.00521459	down	0.181443	0.601296	0.631361	-	-0.632397	0.323543	0.397496	-	1.6459	5.55666e-07	3.61183e-06	up
Tve01G1464 (SAUR32)	7.92959	3.58226	5.80571	15.3604	16.6481	4.97584	0.550404	1.24254	0.76562	3.30447	2.38283	7.17181	2.5714	0.000208246	0.00127922	up	-0.826412	0.251037	0.311895	-	-3.42004	0.000498879	0.00382064	down	1.96534	0.00434013	0.00675131	up	-0.919989	0.190771	0.278245	-	2.34225	0.000455529	0.00148047	up
Tve05G1021 (SAUR72)	4.14199	9.61852	16.7842	9.96206	14.1716	3.08321	44.4583	28.2598	19.4974	32.7514	40.86	40.2732	1.25747	0.146014	0.218551	-	3.42893	1.65077e-08	5.64012e-08	up	2.14879	0.00109544	0.00523375	up	4.30618	6.76183e-17	2.18459e-16	up	2.70118	1.64024e-08	1.4106e-07	up	0.436135	0.195555	0.282468	-
Tve10G0215 (SAUR50b)	109.419	8.37488	4.68893	0	0.077659	0.123249	0.439629	0.051209	0	0.466112	0.059627	0.494514	-6.9659	8.96704e-06	7.71166e-05	down	-6.05892	1	1	-	1.17171	0.760682	0.817733	-	-4.34081	1	1	-	2.31924	0.399958	0.464817	-	1.23718	0.484972	0.556291	-
Tve12G1686 (SAUR50c)	6.12892	6.62631	4.73144	0.141072	0	0.113434	0	0	0	0	0	0	-3.93517	0.0292538	0.0628957	-	-6.72346	5.60194e-06	1.09371e-05	down	-2.72706	0.492089	0.556837	-	-6.00659	0.00101636	0.00164181	down	-2.43177	0.539989	0.580489	-	-	-	-	-
Tve12G1221 (SAUR64)	0.069078	0	0	0	0	0.115627	0	0	0	8.8689	10.4501	9.45569	3.22182	0.420415	0.51651	-	0.96425	0.813193	0.877393	-	-1.9701	0.623405	0.687344	-	11.0056	1.50538e-18	5.74782e-18	up	7.94546	1.32011e-09	1.41911e-08	up	9.60056	1.97209e-14	2.56372e-13	up
Tve08G1094 (SAUR15)	0.182686	0.047827	0	1.05479	1.05069	1.05434	1.8496	2.2392	3.90934	5.80946	4.74673	4.25765	5.06612	0.00685748	0.0210623	up	6.54854	8.39887e-12	4.91934e-11	up	1.58829	0.204115	0.313463	#VALUE!	8.03284	2.20759e-21	1.15898e-20	up	2.69512	0.000119459	0.000428063	up	1.03315	0.0210557	0.0391034	up

## Sheet: GA
Table S4 Differential gene expression across different hormone signaling pathways
Gene ID	T1-1	T1-2	T1-3	T2-1	T2-2	T2-3	T3-1	T3-2	T3-3	T4-1	T4-2	T4-3	T2_vs_T1_log2FoldChange	T2_vs_T1_pvalue	T2_vs_T1_padj	T2_vs_T1_regulated	T3_vs_T1_log2FoldChange	T3_vs_T1_pvalue	T3_vs_T1_padj	T3_vs_T1_regulated	T3_vs_T2_log2FoldChange	T3_vs_T2_pvalue	T3_vs_T2_padj	T3_vs_T2_regulated	T4_vs_T1_log2FoldChange	T4_vs_T1_pvalue	T4_vs_T1_padj	T4_vs_T1_regulated	T4_vs_T2_log2FoldChange	T4_vs_T2_pvalue	T4_vs_T2_padj	T4_vs_T2_regulated	T4_vs_T3_log2FoldChange	T4_vs_T3_pvalue	T4_vs_T3_padj	T4_vs_T3_regulated
Tve02G1977 (GID1B)	41.867	25.4767	63.2529	99.4871	50.7045	10.9236	34.7284	52.0213	17.6652	71.3377	77.3357	75.0902	0.810429	0.180016	0.305245	-	-0.0799801	0.87792	0.87792	-	-0.181176	0.813035	0.813035	-	1.09522	0.000932063	0.00121168	up	1.29817	0.0230219	0.0408115	up	1.0693	0.000624076	0.00263499	up
Tve11G0104 (GID1C)	23.7036	25.5041	38.5278	71.8711	36.7941	18.2309	24.5634	10.2998	19.3346	21.4231	22.67	22.801	1.14061	0.00801828	0.0390891	up	-0.512678	0.238624	0.273716	-	-0.936292	0.0984167	0.144495	-	-0.0999845	0.737991	0.737991	-	-0.21193	0.603748	0.624794	-	0.199682	0.55443	0.771123	-
Tve09G0387 (GAIP-B)	40.3247	40.7719	52.4448	19.3959	26.8336	23.1365	78.1482	15.1442	40.8672	12.2675	12.9768	14.8514	-0.0662092	0.892717	0.940972	-	0.10075	0.841574	0.86372	-	0.964112	0.118794	0.159757	-	-1.44145	6.78882e-08	1.05906e-07	down	-0.347777	0.486273	0.541847	-	-1.79488	1.38318e-05	0.000105122	down
Tve09G1588 (GID1a-1)	25.1705	10.2426	16.95	17.6448	15.4087	20.1683	2.15259	3.12714	2.168	6.19529	6.07178	6.03824	0.972188	0.10413	0.219453	-	-2.53886	5.01162e-07	8.49796e-07	down	-2.64702	2.8922e-05	0.000140995	down	-1.15629	0.000222822	0.000321854	down	-1.13655	0.0363908	0.059135	-	1.19387	0.000526289	0.00249987	up
Tve10G1018 (GID1C)	17.2655	24.644	28.1704	21.6115	3.55764	2.71665	0.485243	0	0.102976	0.286709	0.395358	0.537127	-0.818345	0.278146	0.405402	-	-6.80868	1.58123e-21	8.80973e-21	down	-5.46678	6.11996e-06	3.97797e-05	down	-5.53534	3.54632e-38	1.97581e-37	down	-3.65213	1.73932e-05	7.53704e-05	down	1.09689	0.378552	0.625433	-
Tve07G0939 (GID1C-like)	0.186573	0.766248	0.475251	0.374391	2.30841	3.30133	2.85602	1.0299	1.16728	0.73579	0.506097	0.678073	3.10744	0.0160698	0.0668899	-	1.82824	0.0261011	0.0339314	up	-0.403297	0.696101	0.71442	-	0.625384	0.438263	0.449796	-	-1.42736	0.19753	0.248506	-	-1.40771	0.0224546	0.0656365	-
Tve02G3741 (GID2a-1)	13.1466	19.9792	22.5629	29.9404	18.288	9.29933	30.1941	29.3969	16.2831	22.3998	25.129	24.2551	0.67228	0.125529	0.244782	-	0.627461	0.146579	0.173229	-	0.702432	0.177655	0.230951	-	0.635969	0.0510579	0.0622268	-	1.00002	0.00654064	0.015005	up	-0.119761	0.647225	0.793372	-
Tve01G0311 (PAT1)	37.0444	25.6123	33.3419	25.8476	14.4894	10.1967	60.8009	55.0874	41.1944	41.164	43.6318	41.9904	-0.226707	0.547695	0.712003	-	0.915993	0.0130503	0.0181772	-	1.91035	7.18292e-05	0.00031126	up	0.722115	0.000923592	0.00121168	-	1.95593	7.72236e-08	6.02344e-07	up	-0.377176	0.115592	0.244028	-
Tve01G0671 (CIGR1)	144.687	11.7784	58.8448	109.297	44.0344	25.8991	140.63	180.553	160.873	82.9196	84.4596	88.6154	0.385935	0.625323	0.739018	-	1.45869	0.0349911	0.044021	up	1.82963	0.00346238	0.00843954	up	0.676422	0.225828	0.259038	-	1.2309	0.00622456	0.015005	up	-1.03933	0.000236424	0.00128344	down
Tve01G2542 (SCL9)	14.6326	16.0723	16.9078	15.6262	23.7535	7.48026	29.6577	20.9164	13.6797	15.8502	17.6149	16.4244	0.622077	0.106913	0.219453	-	0.57912	0.120008	0.14626	-	0.731209	0.100035	0.144495	-	0.357305	0.161417	0.190765	-	0.746548	0.0630091	0.0982941	-	-0.390569	0.134594	0.269188	-
Tve02G0123 (NSP2 )	3.17466	2.30131	2.05528	0.458703	0	0	0	0	0	0.04792	0	0	-3.63314	0.0515381	0.125624	-	-9.38115	8.65437e-12	2.25014e-11	down	-5.14759	0.189116	0.23792	-	-6.3286	3.01815e-12	5.60513e-12	down	-1.96096	0.608774	0.624794	-	2.52375	0.52754	0.771123	-
Tve02G1238 (SCL6)	61.3622	80.9805	55.5403	39.603	33.1839	18.9947	14.5729	8.29276	6.77457	12.1964	9.86485	11.9391	-0.422224	0.243509	0.379875	-	-2.6219	3.53705e-11	8.1144e-11	down	-1.43649	0.000120062	0.000455926	down	-2.25419	2.74443e-13	5.35164e-13	down	-0.823481	0.0105295	0.0228138	-	0.160902	0.565605	0.771123	-
Tve02G2607 (PAT1)	107.387	78.2031	74.7549	24.855	16.9484	18.6895	7.28822	1.02351	2.39455	2.29987	2.02458	1.97137	-1.26625	0.0055609	0.0309822	down	-4.57913	9.75977e-17	3.46028e-16	down	-2.55921	0.000128595	0.000455926	down	-5.03322	5.21098e-86	2.03228e-84	down	-2.7703	7.20222e-09	7.02217e-08	down	-0.752722	0.147072	0.279436	-
Tve03G0228 (SCL13)	386.845	44.2589	151.732	177.044	13.3857	11.9208	3.01833	3.56169	1.42496	2.17916	2.16349	3.38887	-1.03826	0.290311	0.405402	-	-5.95409	3.38919e-19	1.65223e-18	down	-4.25765	2.04574e-05	0.000113977	down	-5.81468	3.69854e-28	1.20203e-27	down	-3.82835	1.39083e-05	6.7803e-05	down	-0.0929203	0.816334	0.857884	-
Tve05G0826 (SCL8)	64.5196	53.2286	55.8865	67.9286	21.9518	11.2422	2.29242	6.40471	1.38894	4.36652	4.54756	5.69262	-0.233149	0.658412	0.755237	-	-3.83371	1.08308e-10	2.22317e-10	down	-2.86174	0.000874078	0.0024685	down	-3.26141	5.70021e-42	3.70513e-41	down	-2.01903	0.000301663	0.000853696	down	0.490833	0.281738	0.486638	-
Tve07G0088 (SCL3)	16.3943	9.99247	17.0421	18.4101	25.7219	6.27053	24.291	17.4912	9.01553	45.2707	50.8272	45.1632	0.828227	0.0734932	0.168602	-	0.377622	0.383063	0.414985	-	0.306822	0.564254	0.647233	-	2.02615	6.31159e-15	1.36751e-14	up	2.1925	3.75176e-07	2.43864e-06	up	1.4724	2.12566e-07	3.65111e-06	up
Tve07G1954 (SCL14)	28.0336	22.1578	24.4389	41.3317	39.7873	10.6668	39.393	22.8128	23.7812	18.0587	17.4946	16.6564	0.877385	0.0218337	0.0757163	-	0.365976	0.297388	0.331375	-	0.227424	0.638703	0.67808	-	-0.198677	0.377251	0.408689	-	-0.0838365	0.838094	0.838094	-	-0.781559	0.00362045	0.012507	-
Tve07G1955 (SCL14)	0.054569	0.085451	0.231458	0.414804	0.317411	0.133511	21.4436	21.7169	15.9265	25.1882	26.3995	27.9652	1.78618	0.188122	0.305698	-	7.44402	5.87379e-43	1.14539e-41	up	6.39953	1.00987e-33	3.93849e-32	up	7.94123	1.47487e-83	2.87599e-82	up	7.15899	2.03169e-70	7.92359e-69	up	0.350435	0.160336	0.290131	-
Tve08G0914 (SCL28)	7.83226	9.41434	7.76818	1.05705	0.054804	0.107965	0.093326	0.049975	0	0.049381	0.051579	0	-3.8439	0.000119894	0.00233792	down	-7.17403	3.748e-26	2.4362e-25	down	-2.79347	0.115354	0.159757	-	-7.253	1.28077e-32	4.99501e-32	down	-2.46832	0.173381	0.241496	-	-0.227345	0.915563	0.915563	-
Tve08G0921 (SCL28)	8.00859	9.44095	7.65498	1.41762	0.096139	0.164077	0.040406	0.068626	0.029818	0.192297	0.046346	0	-3.37619	0.000353798	0.00459938	down	-7.19229	1.13879e-26	8.8826e-26	down	-3.07138	0.0345893	0.0562076	-	-6.21696	3.7419e-25	1.12257e-24	down	-1.96613	0.2555	0.311391	-	0.625294	0.726278	0.811723	-
Tve08G1172 (SCL6)	22.6407	16.5228	12.6272	8.77862	2.89047	2.8022	0.385677	0.082663	0.087182	0.505165	0.808527	0.330343	-1.16789	0.0344781	0.0896431	-	-6.46217	6.71798e-31	6.55003e-30	down	-4.62482	1.40337e-09	1.82438e-08	down	-4.63284	2.27569e-37	9.86132e-37	down	-2.45676	0.000163237	0.000530519	down	1.6048	0.0342932	0.0930817	-
Tve08G2017 (NLP7)	17.9881	31.1444	24.94	14.2716	20.7968	7.55411	58.204	51.8067	73.591	43.1762	46.2027	43.493	-0.144264	0.736856	0.821068	-	1.54703	0.000675155	0.00101273	up	2.48825	1.02789e-06	1.0022e-05	up	1.10557	0.000712435	0.00099232	up	2.27452	7.61005e-10	9.89306e-09	up	-0.618615	0.0486191	0.11547	-
Tve09G1766 (SCL3)	3.99112	4.15888	4.91969	3.08565	16.5993	4.68819	18.327	5.29726	4.94458	11.5902	10.5771	9.74776	1.61014	0.0287467	0.0860426	-	1.1655	0.0192111	0.0258356	up	0.339346	0.643306	0.67808	-	1.58702	9.27132e-08	1.3907e-07	up	0.974361	0.156096	0.225472	-	0.190905	0.624178	0.790625	-
Tve10G0372 (SCL15)	35.6818	41.1657	38.1059	34.4871	8.99719	7.3499	4.48128	6.06183	2.93635	6.86267	6.9101	6.64944	-0.590474	0.291058	0.405402	-	-2.87691	9.10078e-11	1.97183e-10	down	-1.55975	0.0323309	0.054822	-	-2.20067	1.80333e-16	4.39563e-16	down	-0.587458	0.301817	0.346202	-	0.543193	0.0902145	0.201656	-
Tve10G0692 (SHR)	45.7144	18.2133	24.1091	6.9436	0.556875	3.71817	0.69877	0	0.162605	0.108187	0.221229	0.183141	-2.10349	0.0171512	0.0668899	-	-6.66277	3.07932e-17	1.20093e-16	down	-3.88962	0.00447719	0.0102712	down	-7.00592	7.17222e-56	5.59433e-55	down	-3.87656	0.000139743	0.000495454	down	-0.627487	0.61837	0.790625	-
Tve11G0393 (NLP8)	20.8098	21.0931	17.9675	12.3612	15.9585	8.87973	20.8309	15.1411	20.048	16.9276	20	18.7589	0.060683	0.87012	0.940972	-	0.114527	0.769439	0.81103	-	0.863442	0.0495486	0.0772958	-	0.189126	0.431469	0.449796	-	1.14203	0.0024181	0.00628706	up	-0.126563	0.668678	0.794055	-
Tve15G0216 (SCR)	13.6028	6.69703	6.85628	3.35678	22.721	7.83058	33.7339	31.3206	24.3642	13.4437	13.2369	12.7683	1.0991	0.14169	0.263139	-	1.92963	1.15349e-05	1.79944e-05	up	1.69019	0.0193285	0.0358957	up	0.891829	0.00237532	0.00298831	-	0.754579	0.289033	0.341585	-	-1.25631	2.88246e-07	3.65111e-06	down
TveScaf19G0012 (SCL1)	78.1741	67.3805	67.1638	50.5216	33.3176	15.7423	11.8697	7.2128	6.88308	15.8699	14.0953	15.2476	-0.465224	0.155681	0.27598	-	-2.87516	2.37013e-16	7.70291e-16	down	-1.66871	0.000229564	0.000746082	down	-1.92037	2.02132e-16	4.63715e-16	down	-0.456346	0.196477	0.248506	-	0.739107	0.00712093	0.0225496	-
Tve02G1682 (PIL15)	0.836795	1.72111	1.15768	1.69837	1.0063	0.036584	0	0	0.021424	0	0.071163	0.052291	-0.0574195	0.960852	0.976331	-	-7.10811	3.16212e-08	5.60558e-08	down	-6.21253	0.000886129	0.0024685	down	-4.56648	2.77119e-08	4.50319e-08	down	-3.38736	0.0329939	0.0559462	-	2.21381	0.404551	0.640538	-
Tve02G3736 ( bHLH7)	6.14211	3.97281	2.65716	0	0.126855	0	0	0	0	0	0	0	-6.0798	4.92178e-05	0.00191949	down	-9.92315	2.97783e-13	8.29537e-13	down	-2.94775	0.457361	0.540518	-	-9.64025	4.55445e-14	9.3486e-14	down	-2.53587	0.522442	0.565978	-	-	1	1	-
Tve04G2220 ( bHLH66)	37.0235	37.0765	40.0713	70.4173	10.2073	15.8019	0.755569	0.565065	0.423325	0.629056	0.361362	0.687436	0.370774	0.574154	0.71332	-	-5.83798	2.6271e-50	1.02457e-48	down	-5.50655	1.75252e-12	3.41742e-11	down	-5.75586	5.87237e-66	7.63408e-65	down	-5.11558	1.10219e-12	2.14927e-11	down	-0.124723	0.835308	0.857884	-
Tve10G0544 (PIF3)	4.22717	1.91542	1.39521	0	0.880174	2.09693	0.065933	0.035132	0	0.054836	0	0	-0.0492985	0.976331	0.976331	-	-5.77134	4.30216e-10	7.98972e-10	down	-4.86212	0.0149915	0.0300384	down	-6.40895	2.33216e-11	4.13428e-11	down	-5.60784	0.0157836	0.0293124	down	-1.06033	0.724654	0.811723	-
Tve10G1387 (bHLH82e)	0	0	0.070009	0	0.284719	0.055017	0.27658	8.06107	1.35912	2.33053	2.99203	3.74923	3.17969	0.413433	0.555996	-	7.52378	1.46019e-06	2.37281e-06	up	5.22701	0.00102629	0.00266835	up	7.35104	2.99984e-10	5.08669e-10	up	5.14898	1.04224e-05	5.80679e-05	up	-0.179739	0.815685	0.857884	-
Tve02G2392 (PIF1)	2.59086	2.88445	1.46472	0.88717	4.82947	8.58134	17.6585	14.9466	30.3171	21.7525	19.7426	20.8433	2.19955	0.0308871	0.0860426	-	3.43618	1.98815e-10	3.8769e-10	up	2.17074	0.0247327	0.0438443	up	3.45646	8.46867e-25	2.35913e-24	up	2.27605	0.011712	0.0240405	up	-0.215518	0.568196	0.771123	-
Tve02G1219 (UNE10)	3.53699	2.53956	1.22497	2.69634	11.8657	12.7777	50.4616	27.7117	42.1455	16.421	18.2256	17.1797	2.93713	0.000714421	0.00557249	up	4.21577	2.64259e-17	1.14512e-16	up	2.17227	0.00523581	0.0113442	up	3.14911	2.47243e-18	6.42831e-18	up	1.20572	0.118123	0.177185	-	-1.32043	1.71003e-05	0.000108302	down
Tve08G0741 (UNE10)	7.30458	4.05734	2.52499	0.585813	4.19348	1.15795	1.99713	0.930062	0.889144	5.42908	4.9393	4.31998	-0.503086	0.585288	0.71332	-	-1.74436	0.0021478	0.00310238	down	-0.418573	0.61915	0.67808	-	0.43418	0.26707	0.297592	-	1.88527	0.0153365	0.0293124	up	1.90921	4.28587e-07	4.07157e-06	up
Tve09G0128 (PIF13)	0	0	0	0	4.3445	0.562339	132.596	79.8866	77.6991	27.9999	26.285	25.2439	9.77086	0.000527731	0.00514538	up	15.198	4.8309e-34	6.28018e-33	up	6.25469	2.519e-06	1.96482e-05	up	13.4835	9.95783e-29	3.5305e-28	up	4.6814	0.000306455	0.000853696	up	-1.92517	7.0758e-14	2.6888e-12	down
Tve02G0560 (SPT)	2.33372	0.938863	0.77876	0.636373	5.47211	4.65161	18.8477	17.6995	8.73705	27.232	27.2531	27.4951	2.42225	0.0232973	0.0757163	-	3.64962	3.24055e-11	7.89885e-11	up	2.12879	0.0154043	0.0300384	up	4.69592	4.38178e-38	2.13612e-37	up	3.24062	0.000114858	0.000447947	up	0.828736	0.00230798	0.00877033	-
Tve02G2192 (PIF4)	47.2331	57.5215	54.1377	18.465	1.22455	2.01909	1.93769	3.33938	3.62032	1.72686	1.82021	1.9722	-2.37959	0.00443576	0.0288324	down	-3.85788	4.59617e-15	1.37885e-14	down	-0.792987	0.43622	0.531643	-	-4.56153	9.02186e-60	8.79632e-59	down	-1.14965	0.193924	0.248506	-	-0.863743	0.0388939	0.0985311	-

## Sheet: ABA
Table S4 Differential gene expression across different hormone signaling pathways
Gene ID	T1-1	T1-2	T1-3	T2-1	T2-2	T2-3	T3-1	T3-2	T3-3	T4-1	T4-2	T4-3	T2_vs_T1_log2FoldChange	T2_vs_T1_pvalue	T2_vs_T1_padj	T2_vs_T1_regulated	T3_vs_T1_log2FoldChange	T3_vs_T1_pvalue	T3_vs_T1_padj	T3_vs_T1_regulated	T3_vs_T2_log2FoldChange	T3_vs_T2_pvalue	T3_vs_T2_padj	T3_vs_T2_regulated	T4_vs_T1_log2FoldChange	T4_vs_T1_pvalue	T4_vs_T1_padj	T4_vs_T1_regulated	T4_vs_T2_log2FoldChange	T4_vs_T2_pvalue	T4_vs_T2_padj	T4_vs_T2_regulated	T4_vs_T3_log2FoldChange	T4_vs_T3_pvalue	T4_vs_T3_padj	T4_vs_T3_regulated
Tve01G2759 (PYL4)	9.02057	8.62151	8.58918	26.2362	5.1883	4.86946	0	0	0	0.659137	0	0	0.576115	0.49771	0.568811	-	-10.1204	2.25856e-15	1.35514e-14	down	-10.5115	3.44358e-11	8.26459e-10	down	-5.39032	0.00314395	0.00503032	down	-5.65837	0.00137933	0.00275867	down	4.39707	0.262869	0.450633	-
Tve02G1537 (PYL9)	166.225	290.257	230.05	116.815	237.985	78.6449	728.473	546.471	693.807	352.398	355.745	348.867	-0.636569	0.116187	0.199178	-	1.50279	0.000305365	0.00056375	up	2.49556	3.43544e-05	0.000168202	up	0.425209	0.171272	0.216344	-	1.34394	0.000182863	0.000877743	up	-1.27861	1.14983e-06	2.75959e-05	down
Tve02G3671 (PYR1)	10.4944	11.4308	6.37659	0.387146	279.285	28.6987	62.8973	93.5822	91.2191	205.474	179.485	167.661	3.3218	0.0134219	0.0357917	up	3.04655	4.58314e-16	3.66651e-15	up	0.224475	0.887596	0.915232	-	4.10272	6.41759e-41	7.7011e-40	up	0.951734	0.566271	0.647166	-	0.829705	0.000341079	0.00136432	-
Tve03G0651 (PYL12)	0.216167	1.14491	1.32803	1.82278	0.802722	0	4.21142	1.07502	5.53378	15.2485	13.8631	14.3905	0.026964	0.989999	0.989999	-	1.93836	0.0421335	0.0481525	up	2.28925	0.140434	0.187246	-	3.75382	4.17249e-13	1.0014e-12	up	4.10272	0.000830739	0.00209781	up	1.56033	0.0151726	0.0364142	up
Tve03G0653 (PYL11)	0	0	0	0	12.1144	3.72685	122.059	48.8581	40.6006	67.967	74.2197	63.1037	9.15145	0.00348174	0.0119374	up	12.9931	3.7289e-20	8.94935e-19	up	4.18806	0.0164519	0.0303727	up	12.666	8.11432e-26	3.24573e-25	up	3.72942	0.00703291	0.0112526	up	-0.475115	0.441055	0.557123	-
Tve05G0929 (PYL8)	14.4747	30.5788	24.0911	40.6335	84.255	89.4582	245.778	187.478	172.971	167.964	171.751	176.594	1.7884	0.000641835	0.00513468	up	3.14254	1.32809e-10	4.55343e-10	up	1.64039	0.0100591	0.0219471	up	2.69691	2.70423e-14	7.21128e-14	up	1.22193	0.00320107	0.00548756	up	-0.608903	0.0238925	0.052129	-
Tve08G1957 (PYL8-like)	60.5191	79.6283	80.2471	60.9229	98.3148	39.0969	120.144	105.423	114.925	82.8943	99.8799	79.3451	-0.100109	0.767337	0.800699	-	0.608743	0.0867437	0.0905151	-	1.03556	0.082291	0.116175	-	0.0556402	0.827443	0.827443	-	0.449919	0.173642	0.219338	-	-0.739557	0.00634423	0.0190327	-
Tve15G0073 (PYL4-like)	7.61339	9.55642	8.78984	20.5805	17.3391	10.395	4.70789	2.49399	4.11238	15.6843	15.6094	15.3824	0.983376	0.0242693	0.0582464	-	-1.19089	0.0156885	0.0188262	down	-1.87275	0.0136912	0.0273825	down	0.659486	0.0141337	0.0188449	-	-0.0148223	0.962073	0.962073	-	1.6315	0.000272698	0.00130895	-
Tve02G2872 (PP2C52)	40.5304	47.6283	39.6618	9.09506	5.42525	5.69845	2.89388	5.73022	2.49024	6.05824	5.70042	5.24585	-2.52827	3.17397e-11	7.61754e-10	down	-3.56589	5.04849e-15	2.42327e-14	down	-0.879148	0.200001	0.252633	-	-3.09079	1.67501e-37	1.00501e-36	down	-0.244387	0.472227	0.566673	-	0.334682	0.338188	0.507282	up
Tve04G0454 (PP2C72)	0.816256	0.136684	0.414095	0.723046	2.32002	0.642722	0.284114	5.30698	0.892614	1.68606	1.24387	1.54546	1.43509	0.235904	0.283085	-	2.11557	0.0570102	0.0621929	-	0.846137	0.468603	0.535547	-	1.59997	0.00915553	0.0129254	up	0.330607	0.688863	0.718813	-	-0.661903	0.431185	0.557123	-
Tve04G0758 (PP2C6)	23.17	35.0047	71.77	25.8549	25.8597	9.00484	1.41821	4.11013	1.15482	8.22508	7.22513	6.81433	-1.01795	0.0600407	0.120081	-	-4.31058	6.16322e-11	2.46529e-10	down	-3.12618	7.40541e-06	5.92433e-05	down	-2.72735	1.83312e-10	3.66624e-10	down	-1.37988	0.00087409	0.00209781	down	1.4904	0.000728221	0.00249676	-
Tve04G0919 (PP2C16)	0.193216	2.00016	1.71006	2.27108	9.31335	1.24221	2.68547	3.48547	3.98042	4.80822	5.84758	4.68472	1.67212	0.106989	0.197519	-	1.29888	0.0925809	0.0925809	-	0.0817464	0.915232	0.915232	-	1.72942	0.00799203	0.011988	up	0.357492	0.63404	0.69168	-	0.262526	0.44046	0.557123	up
Tve08G1966 (PP2C51)	12.4906	10.6529	48.6586	20.9524	55.8001	46.4327	56.6051	152.939	94.0886	85.4347	83.3872	78.8445	0.958636	0.167171	0.236007	-	2.01489	0.00267691	0.00377917	up	1.38443	0.0288161	0.049399	up	1.61609	0.00239019	0.00409748	up	0.979264	0.0247417	0.0371125	-	-0.561734	0.0325746	0.0651491	-
Tve14G1145 (PP2C6)	6.16989	4.63551	3.96243	3.91708	23.3914	55.5157	0.971137	1.40195	0.740538	1.30757	0.469359	0.64022	2.74784	0.00442796	0.0132839	up	-2.25786	3.18182e-05	6.36364e-05	down	-4.76984	1.85041e-07	2.22049e-06	down	-2.69465	3.04747e-08	5.6261e-08	down	-5.20209	4.47709e-07	5.37251e-06	down	-0.665842	0.505535	0.606642	-
Tve14G1426 (PP2C16)	43.8779	32.4121	38.2075	28.6198	37.916	19.2188	56.9005	78.2622	80.1616	44.6905	50.6507	41.5686	-0.345376	0.202898	0.256293	-	0.846018	0.00163082	0.00260931	-	1.51906	0.0084175	0.0202048	up	0.0882416	0.63526	0.682881	-	0.709491	0.00199001	0.00367386	-	-0.981812	2.64301e-05	0.000317162	-
Tve14G1437 (PP2C16)	44.2746	32.4098	38.6409	28.9711	37.9606	18.9652	58.2178	76.657	80.7904	44.7515	48.0693	51.2489	-0.354673	0.198148	0.256293	-	0.840238	0.0018052	0.0027078	-	1.52418	0.00841867	0.0202048	up	0.159897	0.443228	0.531874	-	0.783176	0.000581649	0.00199422	-	-0.917191	6.12273e-05	0.000489818	-
Tve15G0090 (PP2C65)	3.54324	2.13722	2.20757	4.31911	3.19436	5.57872	0.654039	1.48026	0.353517	2.64488	2.68688	2.532	0.913089	0.140378	0.224605	-	-1.68754	0.0109311	0.0138077	down	-2.49625	0.00210901	0.00632702	down	-0.161396	0.577165	0.659617	-	-0.788369	0.109507	0.14601	-	1.40128	0.0117306	0.0312816	-
Tve02G0266 (SAPK2)	16.8983	14.5855	19.0305	18.7592	8.11399	10.7977	0.278714	2.70759	0.68775	1.41535	0.675394	1.24322	-0.267195	0.594217	0.648236	-	-3.88366	1.37965e-07	3.67906e-07	down	-3.51671	3.50421e-05	0.000168202	down	-4.04827	6.75829e-30	3.24398e-29	down	-3.47429	8.45853e-10	2.03005e-08	down	-0.3099	0.710509	0.775101	up
Tve06G1607 (ABCI122)	13.5097	18.3778	20.3561	7.83592	11.2086	6.12838	6.29751	2.62754	3.26394	4.31574	4.08709	3.54789	-0.966151	0.00238656	0.0114555	-	-2.02874	0.000377717	0.000647514	down	-0.787406	0.268491	0.322189	-	-2.31284	1.39083e-15	4.17248e-15	down	-1.04536	0.000824307	0.00209781	down	-0.455691	0.327861	0.507282	-
Tve08G1328 (SAPK3)	40.4327	48.4749	50.6561	34.044	9.7536	7.01516	0.946315	6.1747	0.540906	2.53754	2.24252	3.62287	-1.35296	0.035609	0.0776923	-	-4.25459	3.63728e-07	8.72947e-07	down	-2.93314	0.00144496	0.00495414	down	-4.22162	8.63471e-40	6.90777e-39	down	-2.52721	0.000240652	0.000962607	down	-0.0161848	0.982024	0.982024	-
Tve10G0474 (SRK2I)	5.78507	3.37621	3.64535	7.46673	31.6108	11.8229	69.67	56.2261	54.9874	69.0839	73.8829	74.0868	2.01089	0.00107232	0.00643391	up	3.81957	6.02465e-18	7.22958e-17	up	2.15548	0.000774718	0.00309887	up	3.92773	1.08683e-53	2.60839e-52	up	2.13074	4.75358e-05	0.000285215	up	-0.108852	0.681073	0.775101	-
Tve10G0983 (SAPK2)	2.16339	2.49789	3.5458	35.9627	7.58094	26.6361	3.83006	17.0973	6.93953	3.67802	3.46833	3.14189	3.31645	2.59914e-06	3.11897e-05	up	1.66625	0.00507709	0.00676946	up	-1.50955	0.0599468	0.0899202	-	0.1465	0.654428	0.682881	-	-2.80985	1.41362e-05	0.00011309	down	-1.65507	0.000130398	0.000782388	-
Tve10G1086 (SRK2A)	51.7373	59.8142	62.0339	36.0047	21.2992	15.8334	17.1433	16.4511	15.9766	16.187	17.1717	14.5574	-1.13852	0.0032593	0.0119374	down	-1.82617	5.92116e-08	1.77635e-07	down	-0.444745	0.495827	0.540902	-	-2.04205	2.33884e-19	8.01889e-19	down	-0.577347	0.0868829	0.122658	-	-0.405238	0.148301	0.273787	down
Tve12G0390 (SRK2A)	58.1596	50.2323	34.6809	28.1845	26.0248	32.2995	13.8693	10.8051	7.82218	15.2653	15.609	14.2597	-0.578578	0.165804	0.236007	-	-2.11145	2.38237e-05	5.19789e-05	down	-1.32981	0.0389337	0.062294	-	-1.83549	3.92989e-12	8.5743e-12	down	-0.969853	0.00103119	0.00224988	-	0.101432	0.756931	0.789841	-

## Sheet: Ethylene
Table S4 Differential gene expression across different hormone signaling pathways
Gene ID	T1-1	T1-2	T1-3	T2-1	T2-2	T2-3	T3-1	T3-2	T3-3	T4-1	T4-2	T4-3	T2_vs_T1_log2FoldChange	T2_vs_T1_pvalue	T2_vs_T1_padj	T2_vs_T1_regulated	T3_vs_T1_log2FoldChange	T3_vs_T1_pvalue	T3_vs_T1_padj	T3_vs_T1_regulated	T3_vs_T2_log2FoldChange	T3_vs_T2_pvalue	T3_vs_T2_padj	T3_vs_T2_regulated	T4_vs_T1_log2FoldChange	T4_vs_T1_pvalue	T4_vs_T1_padj	T4_vs_T1_regulated	T4_vs_T2_log2FoldChange	T4_vs_T2_pvalue	T4_vs_T2_padj	T4_vs_T2_regulated	T4_vs_T3_log2FoldChange	T4_vs_T3_pvalue	T4_vs_T3_padj	T4_vs_T3_regulated
Tve11G0717 (EIN4)	33.9202	34.8333	31.062	17.7689	7.41253	5.49312	11.9607	5.91954	8.7455	5.64673	6.23562	6.78356	-0.681779	0.0802755	0.20527	-	-0.040713	0.913924	0.913924	-	0.6587	0.206246	0.265039	-	-0.140249	0.441807	0.478625	-	0.334316	0.320131	0.346809	-	-0.373229	0.214837	0.332277	-
Tve02G1835 (ETR)	84.3739	70.4975	59.3156	37.4265	12.2969	12.5843	2.06259	1.70751	0.866195	3.74585	3.91414	4.48323	-0.73897	0.0531715	0.182145	-	-3.67811	3.69694e-24	4.80602e-23	down	-2.88837	5.24579e-07	4.37149e-06	down	-1.84655	5.77004e-25	2.50035e-24	down	-1.3218	0.000502664	0.000933519	down	1.51812	0.000130405	0.000543355	up
Tve06G1839 (ETR)	155.382	174.065	136.215	36.5763	24.259	23.9113	4.1992	7.45094	1.94725	5.74077	6.9543	6.71191	-1.2556	0.000327078	0.00425201	down	-3.31632	3.22656e-16	2.09726e-15	down	-1.80252	0.000838573	0.00232937	down	-2.30546	1.22548e-52	7.9656e-52	down	-1.2296	0.000111036	0.000253503	down	0.637653	0.17557	0.292617	-
Tve01G1214 (ETR1)	94.9162	172.824	140.57	82.3877	45.5908	35.0916	20.4831	18.7084	25.6864	23.4407	25.8846	23.9669	-0.237482	0.499992	0.64999	-	-0.838194	0.0310553	0.0474964	-	-0.459821	0.203997	0.265039	-	-0.214541	0.405203	0.458055	-	-0.161726	0.500548	0.500548	-	0.318676	0.0345032	0.0862581	-
Tve03G1877	88.0933	90.1513	77.4714	60.446	40.7225	31.0067	17.0594	10.7894	12.6112	10.0723	10.5172	10.3866	0.188752	0.542721	0.671941	-	-0.802408	0.0188484	0.0306286	-	-0.873972	0.00380473	0.00731678	-	-0.759137	9.36557e-08	1.87311e-07	-	-1.14133	4.69193e-07	2.4398e-06	down	-0.246611	0.239239	0.332277	-
Tve02G0364 (CTR1)	10.4566	10.7833	8.66182	10.8988	1.69012	3.44123	1.07719	4.42239	1.15359	9.72334	8.57187	7.71045	0.115302	0.834455	0.900522	-	-0.407192	0.378823	0.469019	-	-0.347862	0.687743	0.687743	-	2.09862	2.86256e-21	9.30334e-21	up	1.76578	0.00139091	0.00226022	up	2.0928	0.000125373	0.000543355	up
Tve06G1766 (STY13)	25.7933	25.9797	26.1557	17.2781	21.8908	6.69927	32.3694	27.3393	22.0042	31.7877	31.2468	32.8434	0.313181	0.418359	0.572491	-	1.8964	6.22049e-09	2.02166e-08	up	1.69425	5.33162e-05	0.000222151	up	2.58024	9.91275e-59	1.28866e-57	up	2.06705	4.78359e-10	1.24373e-08	up	0.366343	0.0504988	0.11477	-
Tve13G1482 (STY46)	23.756	29.3632	25.5764	11.0135	36.4728	12.3075	22.1247	30.7981	21.1364	19.6047	20.3743	18.7916	0.829579	0.105895	0.21179	-	1.71634	1.61812e-07	3.50593e-07	up	1.14686	0.0341126	0.0501656	-	1.85736	1.29298e-20	3.73528e-20	up	0.85198	0.108019	0.133738	-	-0.198213	0.33613	0.420162	-
Tve04G0578	1.34372	2.29338	2.74542	4.4302	0.028909	0.114758	0.016193	0	0	0.140096	0.067394	0.208751	0.103189	0.931933	0.931933	-	-6.71168	1.06745e-08	3.08375e-08	down	-7.19448	1	1	-	-1.62702	0.0339731	0.0464895	down	-2.02363	0.167294	0.189115	-	4.79392	0.00599675	0.0187398	up
Tve02G0997	69.5811	56.1624	54.0799	22.434	9.17088	7.23235	0.690355	0.974583	0.401925	1.07487	1.47383	1.10924	-1.17689	0.0015352	0.013305	down	-4.61255	3.79023e-38	9.85461e-37	down	-3.34217	1.42635e-07	1.78294e-06	down	-3.3262	2.71918e-53	2.35662e-52	down	-2.34412	1.63708e-08	2.09782e-07	down	0.951996	0.0631704	0.131605	-
Tve01G2168 (CTR1)	106.863	41.6732	32.8173	32.2467	12.8918	11.3238	1.41646	4.54338	1.91833	3.18395	3.7617	3.51419	-0.607052	0.186019	0.2845	-	-2.6326	2.75736e-09	1.19486e-08	down	-1.9294	0.00242443	0.00551006	down	-1.78499	1.7961e-06	3.33561e-06	down	-1.39989	4.71281e-05	0.000136148	down	0.537224	0.265003	0.348689	-
Tve08G0900	10.6497	13.1558	11.2632	2.88109	2.39089	1.31381	2.65874	4.33515	5.02588	3.89793	3.51104	3.76688	-1.30009	0.0153858	0.0800062	-	0.283645	0.457248	0.516889	-	1.749	0.00317279	0.00660997	up	0.636623	0.0243815	0.0352178	-	1.7355	3.33025e-07	2.16466e-06	up	0.0410678	0.894905	0.894905	-
Tve04G2121	25.7705	22.6817	23.3725	15.4237	70.3814	33.7817	64.716	34.5097	65.6874	33.9865	33.3496	33.6199	2.06411	7.10128e-05	0.00184633	up	3.07561	2.98207e-16	2.09726e-15	up	1.24903	0.0262173	0.0409645	up	2.77853	8.51271e-78	2.2133e-76	up	0.540322	0.352552	0.366654	-	-0.563014	0.0242944	0.0674844	-
Tve02G3028	78.5554	110.11	88.4865	135.176	34.202	7.90746	0	0.822333	0	0.036188	0.461898	2.27838	0.099168	0.865886	0.900522	-	-6.69157	0.000467698	0.000868583	down	-6.67531	8.84669e-06	4.42335e-05	down	-4.41903	8.14875e-08	1.76556e-07	down	-4.77366	1.30556e-05	4.84924e-05	down	1.84708	0.42112	0.501333	-
Tve01G0993	2.61558	3.10856	3.08954	6.73717	0.728944	0.688237	0	0	0	0	0	0	0.656087	0.627895	0.742057	-	-6.5635	5.42196e-06	1.08439e-05	down	-7.31583	0.0075965	0.0126608	down	-5.96162	0.00395243	0.0064227	down	-6.85063	0.00239497	0.0036629	down	-	-	-	-
Tve07G1723	14.4348	22.4159	19.1726	33.4011	17.7902	3.73152	0.813295	1.12366	0.758826	3.0637	3.67493	3.70737	0.833275	0.180265	0.2845	-	-2.57375	1.40346e-08	3.649e-08	down	-3.39645	0.000108329	0.00038689	down	-0.148309	0.717795	0.717795	-	-1.19447	0.0514183	0.0668438	-	2.08931	4.42786e-06	5.53483e-05	up
Tve14G0513 (MKK5)	5.83868	14.1868	14.3875	8.84969	19.9009	4.25612	35.7444	21.7418	25.1192	29.2028	28.6097	23.0953	1.03305	0.122082	0.226724	-	3.0429	2.01687e-11	1.04877e-10	up	2.16806	0.00017906	0.000559561	up	3.48703	1.17704e-18	3.0603e-18	up	2.27949	1.13331e-05	4.84924e-05	up	0.109156	0.660973	0.718449	-
Tve03G0658	5.35677	4.27688	2.83543	11.5602	8.98842	0.444655	0.191826	0	0.309951	0	0.102004	0.075121	1.60461	0.0852062	0.20527	-	-2.6061	0.000504378	0.000874255	down	-4.37544	0.0044376	0.00792429	down	-3.88692	0.00142949	0.00247777	down	-5.66438	2.85986e-05	9.29455e-05	down	-1.38102	0.558432	0.634582	-
Tve06G0351 (MMK1)	12.4046	5.95318	5.64871	6.69838	5.27817	11.1338	5.17695	1.78671	2.03325	0.830867	1.90947	1.22345	1.41071	0.0979079	0.21179	-	0.5328	0.308346	0.400849	-	-0.655716	0.458858	0.477977	-	-0.308504	0.653573	0.679716	-	-1.8532	0.0292966	0.0423173	down	-1.06297	0.136227	0.243263	-
Tve06G0353 (MMK1)	16.8954	6.78467	3.19476	3.03412	4.98024	9.05696	1.8539	2.14098	1.75178	0.83993	1.01164	1.08345	0.907883	0.340464	0.491781	-	-0.251242	0.633582	0.686381	-	-0.844481	0.367861	0.399849	-	-0.824799	0.292357	0.361966	-	-1.9167	0.0350585	0.0479748	down	-0.817151	0.122226	0.23505	-
Tve06G0357 (NTF4)	12.6407	4.48593	1.94447	2.02423	4.08786	12.1758	2.38771	1.9167	1.20016	0	0.291972	0.193883	1.63436	0.0868451	0.20527	-	0.19245	0.726105	0.755149	-	-1.08464	0.273594	0.325707	-	-2.87948	0.0187007	0.0286011	down	-4.61101	0.000595821	0.00103276	down	-3.24831	0.00369957	0.0132127	down
Tve06G0359 (NTF4)	30.8602	23.5391	16.8094	20.486	16.0931	17.5096	6.58701	8.19664	8.30825	6.06604	6.50367	7.75742	0.881058	0.0560446	0.182145	-	0.260683	0.42006	0.496434	-	-0.405201	0.299673	0.340537	-	0.494791	0.0598749	0.0778373	-	-0.579365	0.139116	0.16441	-	-0.0439171	0.83906	0.874021	-
Tve15G0644 (EIN2)	46.6127	58.2272	58.6736	44.4879	47.1917	26.6261	67.8731	58.1948	61.5898	39.1181	40.2456	41.736	0.692224	0.0420599	0.182145	-	2.01747	4.01736e-09	1.49216e-08	up	1.50598	3.39707e-09	8.49267e-08	up	1.83639	1.51695e-21	5.6344e-21	up	0.960381	0.000117001	0.000253503	-	-0.492698	7.95847e-06	6.63205e-05	-
Tve07G0483 (EIN3)	22.89	21.4063	21.56	18.6781	20.9864	7.60583	25.0603	18.1108	24.9852	17.4148	18.1705	17.8067	0.608962	0.148637	0.257637	-	1.90715	2.76408e-08	6.53327e-08	up	1.39268	0.00107411	0.00268527	up	1.98062	4.89624e-29	2.54604e-28	up	1.17448	0.000222256	0.000444512	up	-0.210398	0.235985	0.332277	-
Tve04G0025 (EBF1)	137.685	56.0769	103.055	38.8451	18.1748	14.3486	44.8526	38.4411	51.7034	22.7226	24.5588	26.0621	-0.987395	0.0116196	0.0755277	-	0.751226	0.0447679	0.0646648	-	1.79539	4.47187e-06	2.79492e-05	up	0.274422	0.336546	0.397736	-	1.05524	5.603e-05	0.000145678	up	-0.738011	4.22573e-07	1.05643e-05	-
Tve02G2501 (ERF098)	0	0.099704	0.006856	0	0	0	0	0.343055	0.085632	3.19024	2.7371	2.49269	-1.32396	0.73955	0.836013	-	3.17312	0.120621	0.16506	-	4.90919	0.212031	0.265039	-	7.87342	2.98271e-13	7.05004e-13	up	9.09	2.42056e-08	2.09782e-07	up	4.30847	6.1824e-05	0.0003864	up

## Sheet: Cytokinin
Table S4 Differential gene expression across different hormone signaling pathways
Gene ID	T1-1	T1-2	T1-3	T2-1	T2-2	T2-3	T3-1	T3-2	T3-3	T4-1	T4-2	T4-3	T2_vs_T1_log2FoldChange	T2_vs_T1_pvalue	T2_vs_T1_padj	T2_vs_T1_regulated	T3_vs_T1_log2FoldChange	T3_vs_T1_pvalue	T3_vs_T1_padj	T3_vs_T1_regulated	T3_vs_T2_log2FoldChange	T3_vs_T2_pvalue	T3_vs_T2_padj	T3_vs_T2_regulated	T4_vs_T1_log2FoldChange	T4_vs_T1_pvalue	T4_vs_T1_padj	T4_vs_T1_regulated	T4_vs_T2_log2FoldChange	T4_vs_T2_pvalue	T4_vs_T2_padj	T4_vs_T2_regulated	T4_vs_T3_log2FoldChange	T4_vs_T3_pvalue	T4_vs_T3_padj	T4_vs_T3_regulated
Tve09G1582 (ARR11)	37.8392	31.7939	33.3514	13.0512	6.60836	3.38166	2.62879	2.52743	1.73718	3.2776	3.41854	2.12218	-0.858092	0.00538222	0.0153712	-	-2.30946	1.04604e-07	4.09698e-07	down	-1.21351	0.0110631	0.0299355	down	-1.57173	1.64209e-12	4.14844e-12	down	-0.740778	0.0231722	0.0473518	-	0.488748	0.254542	0.414149	-
Tve09G1678 (AHK3)	52.6874	84.742	71.9278	57.7043	88.8446	22.0297	94.9371	83.1683	96.9757	43.2452	44.5017	47.0012	1.12871	0.0530918	0.0998125	-	2.05457	3.42303e-06	8.46749e-06	up	1.1439	0.0546406	0.0930914	-	1.29717	0.000151981	0.000221064	up	0.217125	0.595292	0.66616	-	-0.919725	5.99226e-06	6.74129e-05	-
Tve09G0612 (AHK4)	54.7316	50.0634	44.3243	6.66104	3.17982	1.29159	0.567192	0.576863	0.718814	0.388303	0.488363	0.1829	-2.49481	1.18109e-09	2.77557e-08	down	-4.65017	6.78083e-22	3.18699e-20	down	-1.95899	0.00101565	0.00654521	down	-5.15797	1.38851e-51	3.33241e-50	down	-2.68136	8.2753e-08	6.48232e-07	down	-0.702218	0.262377	0.414149	-
Tve02G1351 (ORR21)	2.8507	0.911225	2.42275	2.07048	2.2296	2.09875	3.78494	10.666	9.10635	4.13842	4.40086	4.57809	1.7165	0.00477553	0.0149633	up	3.59979	2.92226e-06	8.0792e-06	up	2.24064	0.0010325	0.00654521	up	3.1211	1.12415e-12	3.17406e-12	up	1.38345	0.00306888	0.00801318	up	-0.730914	0.0929639	0.23241	-
Tve07G1685 (PHL6)	8.06432	12.7683	18.2358	16.1628	22.0189	7.75227	16.095	24.3811	16.5539	16.2812	15.0634	16.8497	1.66699	0.00555978	0.0153712	up	2.18243	9.67652e-05	0.000160101	up	0.716735	0.177139	0.246921	-	2.23326	1.1127e-07	1.84171e-07	up	0.575621	0.0921783	0.139754	-	-0.112057	0.639724	0.702137	-
Tve01G1853 (ORR4)	6.42347	5.31144	6.85714	0.216721	0.123465	0.203948	0	0	0	0.550005	0	0	-3.58061	3.27612e-08	5.13258e-07	down	-7.92273	3.38448e-07	1.06047e-06	down	-4.16432	0.289266	0.369618	-	-3.12312	0.0373669	0.042705	down	0.312482	0.895906	0.915382	-	4.61101	0.240784	0.414149	-
Tve09G0852 (PHL8)	15.4274	8.11843	5.87078	3.64447	3.54421	3.90359	3.18307	0.259778	1.57526	0.270196	0.105925	0.303615	0.29227	0.584663	0.670223	-	-1.04969	0.218875	0.233799	-	-0.837964	0.382462	0.451109	-	-3.31312	1.48724e-08	2.97447e-08	down	-3.61934	1.59083e-07	9.34612e-07	down	-2.68307	0.00618949	0.0198948	down
Tve09G1107 (ARR4)	8.70679	3.5229	4.69361	0.342875	10.7252	1.03646	23.9603	4.72783	5.66597	2.07606	1.6199	1.43298	1.35337	0.226788	0.323001	-	2.40609	0.000894206	0.00135573	up	1.68676	0.18495	0.250227	-	0.309268	0.46996	0.490393	-	-0.814678	0.499968	0.573134	-	-2.5954	2.35782e-05	0.000212204	down
Tve02G2965 (GLK1)	3.02585	6.52642	4.28736	0.772478	10.63	3.54874	17.2209	10.9538	2.69461	7.12502	6.67117	8.11007	1.81073	0.0642828	0.116204	-	2.65087	2.99711e-05	5.63457e-05	up	1.15869	0.272499	0.358142	-	2.57798	2.00773e-08	3.85485e-08	up	0.850909	0.34678	0.428913	-	-0.324925	0.480735	0.569291	-
Tve02G1981 (AHP5)	13.8054	17.3743	16.8372	30.1278	7.97278	9.52173	3.40383	4.47569	2.98976	6.56588	7.72379	5.99593	1.19855	0.00736568	0.0182204	up	-0.502927	0.319375	0.33357	-	-1.57148	0.00433704	0.0166253	down	0.698954	0.0267555	0.0321065	-	-0.611221	0.151322	0.209181	-	1.02349	0.0122945	0.0368836	up
Tve07G0185 (RGA3)	2.32425	2.06374	2.09917	0.58263	4.90132	4.73478	17.7804	10.181	9.73634	4.84955	3.24377	3.76758	2.50264	0.00717369	0.0182204	up	4.08783	2.23929e-18	5.26234e-17	up	1.99412	0.0402659	0.0740892	-	2.83859	5.68117e-17	2.09766e-16	up	0.338281	0.733433	0.78344	-	-1.52664	0.000414228	0.00233003	down
Tve05G0126 (ARR8)	6.26651	4.25562	5.16715	1.62075	1.5937	3.52217	3.43553	4.45484	10.707	6.82089	6.04248	6.07784	0.538563	0.44665	0.580272	-	2.00596	0.00927073	0.0117763	up	1.78394	0.0591812	0.0972262	-	2.26501	5.25176e-21	3.15105e-20	up	1.64304	0.0315041	0.0556941	-	0.0913385	0.872098	0.872098	-
Tve12G1449 (HHO2)	40.4299	83.8086	87.2121	99.7243	6.37553	11.4182	4.62915	3.28688	1.90037	21.6156	22.3271	20.9144	-0.00895762	0.990967	0.990967	-	-2.87882	1.08013e-08	5.64066e-08	down	-2.85857	0.0011383	0.00654521	down	0.206912	0.632864	0.646329	-	0.018379	0.98058	0.98058	-	2.86126	9.88757e-21	4.44941e-19	up
TveScaf16G0193 (HHO5)	3.75842	3.43602	3.15996	1.0556	0.52338	35.1373	0	1.55931	0	0	0	0.177438	3.85696	1	1	-	-1.05808	0.550057	0.562014	-	-4.70662	1	1	-	-3.74122	0.0122405	0.0154616	down	-7.78967	1	1	-	-2.78454	0.293304	0.414149	-
Tve06G1576 (AHP1)	33.046	18.2335	14.9562	29.6445	4.31024	4.73583	1.23886	0.235425	0.044923	0.371919	0.687627	0.114551	0.359079	0.51054	0.615266	-	-4.06405	3.31478e-06	8.46749e-06	down	-4.06166	0.000219713	0.0025267	down	-3.79238	1.54738e-10	3.71371e-10	down	-4.24043	3.64191e-07	1.7226e-06	down	-0.245754	0.860684	0.872098	-
Tve02G2201 (MPH1)	0	0.0948	0	3.63246	1.49127	0.906383	0	0.57357	0	1.19768	1.46417	3.2882	6.89168	2.86821e-13	1.34806e-11	up	4.37789	0.204894	0.223954	-	-2.93363	0.130654	0.193874	-	7.64297	7.83249e-10	1.70891e-09	up	0.616344	0.310484	0.394398	-	3.57916	0.00531309	0.0183915	up
Tve05G1701 (PHL7)	33.7414	30.8608	31.5511	24.3904	18.3182	10.0538	30.7154	19.7864	37.5328	22.8667	23.2027	22.5857	0.547733	0.101744	0.159399	-	1.53333	0.00325549	0.00437166	up	1.2489	0.0159212	0.0406874	up	1.48505	3.23712e-17	1.29485e-16	up	0.920621	1.13104e-10	1.32897e-09	-	-0.267109	0.383916	0.493606	-
Tve02G3611 (KAN2)	7.34766	16.2645	10.6225	7.45109	4.65155	3.60463	6.81004	1.88599	3.33458	2.61355	2.71152	2.59428	0.213395	0.687906	0.751897		0.0523039	0.927061	0.927061	-	0.0469816	0.939037	0.984531	-	-0.203017	0.666541	0.666541	-	-0.474008	0.0440619	0.0690884	-	-0.484392	0.314913	0.416797	-
Tve02G0076 (ORR9)	18.8041	8.36098	12.5689	4.31004	3.22216	1.09641	0	0	0	0	0	0	-0.770605	0.0997847	0.159399	-	-9.93783	1.62691e-12	1.09235e-11	down	-8.80426	6.02483e-08	2.77142e-06	down	-9.33939	1.84216e-13	5.52649e-13	down	-8.54524	6.12704e-10	5.75942e-09	down	-	-	-	-
Tve11G0102 (AHP1)	12.8096	4.19366	3.46374	2.45254	0.454073	0.428003	0.135897	0	0	0.247288	0	0.245511	-1.33393	0.0335974	0.0657948	-	-5.8057	5.39377e-06	1.20718e-05	down	-4.02096	0.036457	0.0698759	-	-3.20884	0.0025918	0.00355447	down	-1.92157	0.157044	0.210887	-	2.07322	0.473914	0.569291	-
Tve09G0650 (MOF1)	0.783463	1.16454	0.657816	1.49313	2.38893	3.31533	8.89989	8.2054	3.31643	6.99408	9.08574	8.11368	3.16403	1.7858e-05	0.000104916	up	4.53595	2.09053e-17	2.45637e-16	up	1.65222	0.0245804	0.0534373	-	5.14197	2.26796e-39	3.62874e-38	up	1.92491	0.0036931	0.00913557	up	0.39111	0.303709	0.414149	-
Tve06G1219 (PHR1)	64.8585	46.7392	32.9263	20.3539	14.358	10.3165	9.72628	12.9536	5.04823	15.7029	14.2642	13.4939	-0.190718	0.554023	0.650978	-	-0.790135	0.146431	0.172056	-	-0.308127	0.498442	0.559228	-	0.265429	0.297555	0.317392	-	0.448692	0.032128	0.0556941	-	0.801401	0.0176018	0.0495049	-
Tve02G2604 (AHK2)	10.1265	7.03409	8.7539	2.56005	3.14413	5.692	1.35904	0.902911	2.19581	0.417475	0.435972	0.458476	0.582155	0.343933	0.467279	-	-0.853227	0.172412	0.197643	-	-1.07203	0.175155	0.246921	-	-2.30682	2.81152e-23	2.24921e-22	down	-2.95355	2.37751e-05	7.44953e-05	down	-1.67525	0.00176517	0.00696853	down
Tve04G2273 (ORR23)	5.46312	3.18369	4.62461	3.72296	0.898189	2.26621	0.568546	0.235129	0.373226	1.40699	1.36109	1.66796	0.494371	0.347974	0.467279	-	-1.93644	0.00216263	0.00317636	down	-2.08959	0.00674627	0.0206886	down	0.427564	0.137167	0.149637	-	-0.190678	0.754395	0.787924	-	2.01316	0.000951524	0.00428186	up
Tve09G1307 (HHO3)	16.8034	45.576	25.9391	97.7497	58.5201	33.9887	140.403	84.204	53.43	156.3	155.801	149.543	2.368	6.09667e-05	0.000318382	up	3.22504	5.2892e-11	3.1074e-10	up	0.99264	0.0284357	0.0568714	-	4.27923	6.94196e-19	3.70238e-18	up	1.85763	1.1031e-72	5.18456e-71	up	0.875024	0.00185827	0.00696853	-
Tve05G1601 (MYBC1)	31.1202	28.1081	30.3414	25.4378	25.5884	11.3744	25.5562	22.4345	30.0604	32.6492	34.0884	33.8133	0.938218	0.0216508	0.0462539	-	1.45467	0.0027021	0.00373526	up	0.789142	0.109443	0.173599	-	2.13937	3.5914e-31	4.30969e-30	up	1.20833	3.66511e-07	1.7226e-06	up	0.468257	0.073857	0.195504	-
Tve11G0375 (CKI1)	6.0561	3.78891	2.15605	3.05673	0.596936	0.678997	2.04059	39.6595	0.478903	11.2883	9.72794	8.87952	-0.236952	0.645264	0.722082	-	3.47907	1	1	-	3.80706	1	1	-	3.32997	2.20822e-21	1.51421e-20	up	3.48878	1.62568e-13	3.82035e-12	up	-0.280768	1	1	-
Tve07G1970 (LUX)	50.3341	30.8602	23.4799	32.5389	30.7698	10.9911	61.7007	32.9622	59.0187	32.7295	38.3133	38.1851	0.993442	0.0196337	0.043942	-	2.17934	7.91785e-05	0.000137829	up	1.54451	0.00560154	0.0198208	up	2.08299	1.35694e-13	4.34221e-13	up	1.12636	2.1498e-05	7.2172e-05	up	-0.395082	0.172057	0.336632	-
Tve08G1665 (ARR7)	163.081	23.1139	38.1817	27.5609	5.04343	6.30051	0.432637	4.15872	0.598762	0.427841	0.837	1.10625	-1.15677	0.067812	0.118043	-	-3.80228	0.000235961	0.000369673	down	-2.32838	0.0193999	0.0469683	down	-4.39472	9.14547e-10	1.90862e-09	down	-3.31978	1.47889e-07	9.34612e-07	down	-0.94462	0.295726	0.414149	-
Tve11G0669 (PHL1)	16.236	15.5781	17.3562	20.4265	17.4335	6.59491	12.6682	12.7209	7.26821	12.5745	12.701	13.6039	1.24149	0.00276956	0.010013	up	0.984922	0.0226211	0.0279788	-	-4.4583e-05	0.999924	0.999924	-	1.63126	9.51941e-14	3.2638e-13	up	0.388802	0.101588	0.146537	-	0.392393	0.140281	0.292673	-
Tve05G1090 (IPN2)	2.65187	3.11177	2.16042	5.14987	1.09737	2.42008	3.90269	0.314207	1.68624	0.146491	0.045879	0.260448	1.43343	0.00879913	0.020678	up	1.07115	0.200729	0.223954	-	-0.0734637	0.941726	0.984531	-	-2.01857	0.00615543	0.00820724	down	-3.59165	1.9642e-05	7.10134e-05	down	-3.43559	0.000342052	0.0021989	down
Tve02G2025 (ARR1)	73.1017	57.5853	39.2677	15.0284	5.95148	27.8619	0.407643	0.866389	0.824191	0.305845	0.404475	0.384444	-0.052405	0.943178	0.96727	-	-4.61145	3.21271e-14	2.51662e-13	down	-4.27092	2.80844e-07	6.45942e-06	down	-5.27433	3.7914e-59	1.81987e-57	down	-5.33601	1.54417e-11	2.4192e-10	down	-0.824947	0.248519	0.414149	-
Tve02G3548 (PHL11)	29.3492	6.78645	14.7267	8.62286	3.78062	2.50036	0.402202	0	0.308666	0.556029	0.195909	0.513664	-0.339572	0.498816	0.615266	-	-4.62026	1.14466e-05	2.24163e-05	down	-3.79023	0.00162314	0.00756156	down	-3.17735	1.44949e-06	2.31918e-06	down	-2.85534	4.10837e-07	1.7554e-06	down	0.978178	0.556138	0.641698	-
Tve04G0609 (EFM)	3.40275	3.28546	2.18884	3.24085	0.402532	0.496372	0.721204	0.056847	0.362743	0	0	0.160533	-0.0415612	0.94669	0.96727	-	-1.42389	0.103382	0.124589	-	-1.15756	0.327767	0.396771	-	-3.74697	0.0156633	0.0192779	down	-3.90564	0.0302246	0.0556941	-	-2.75142	0.122638	0.290459	-
