# Supplementary material for: Integrative Transcriptomics Reveals Regulatory Networks Underlying Fatty Acid and Lacquer Wax Formation in Fruit of Toxicodendron vernicifluum
Source: Plants (Basel). 2026 Jan 1;15(1):121. doi: 10.3390/plants15010121 (PMC12787846; doi:10.3390/plants15010121)
Supplement: Supplementary file 1 [file plants-15-00121-s001.zip › Table S5.xlsx]

## Sheet: Sheet1
Table S5 Co-expressed gene correlation
Genes 1	Genes 2	Correlation	P-Value
Tve06G1670 (LACS)	Tve09G0128 (PIF13)	0.96852	2.30923e-07
Tve06G1670 (LACS)	Tve03G0653 (PYL11)	0.966758	3.02339e-07
Tve06G1670 (LACS)	Tve10G0474 (SRK2I)	0.959949	7.58772e-07
Tve06G1670 (LACS)	Tve02G0560 (SPT)	0.950337	2.18837e-06
Tve06G1670 (LACS)	Tve05G0929 (PYL8)	0.935977	7.60325e-06
Tve06G1670 (LACS)	Tve09G0650 (MOF1)	0.917797	2.57179e-05
Tve06G1670 (LACS)	Tve02G2392 (PIF1)	0.917639	2.59594e-05
Tve02G1558 (WSD1)	Tve02G0560 (SPT)	0.897637	7.43697e-05
Tve06G1670 (LACS)	Tve02G3671 (PYR1)	0.892257	9.5187e-05
Tve06G1670 (LACS)	Tve02G3671 (PYL1)	0.892257	9.5187e-05
Tve02G1558 (WSD1)	Tve02G1953 (ARF2)	0.880229	0.000158227
Tve06G1670 (LACS)	Tve02G1219 (UNE10)	0.876737	0.000181568
Tve06G1670 (LACS)	Tve02G1953 (ARF2)	0.866002	0.000270517
Tve06G1670 (LACS)	Tve02G1558 (WSD1)	0.86074	0.000324961
Tve06G1670 (LACS)	Tve10G1387 (bHLH82e)	0.858338	0.000352467
Tve02G1558 (WSD1)	Tve03G0653 (PYL11)	0.856107	0.000379614
Tve06G1670 (LACS)	Tve07G1955 (SCL14)	0.854987	0.000393848
Tve06G1670 (LACS)	Tve08G1966 (PP2C51)	0.852736	0.000423691
Tve06G1670 (LACS)	Tve14G1094 (IAA27)	-0.865914	0.000271373
Tve06G1670 (LACS)	Tve06G2206 (IAA31)	-0.865987	0.000270664
Tve06G1670 (LACS)	Tve08G1172 (SCL6)	-0.866555	0.000265242
Tve06G1670 (LACS)	Tve02G1570 (ARF9-like)	-0.868178	0.000250209
Tve06G1670 (LACS)	Tve03G0752 (ARF3)	-0.869796	0.000235895
Tve02G1558 (WSD1)	Tve09G1804 (ARF4b)	-0.869986	0.00023426
Tve06G1670 (LACS)	Tve06G1839 (ETR)	-0.874648	0.000196765
Tve06G1670 (LACS)	Tve11G0717 (EIN4)	-0.874661	0.000196663
Tve06G1670 (LACS)	Tve02G1238 (SCL6)	-0.874946	0.000194536
Tve06G1670 (LACS)	Tve05G0826 (SCL8)	-0.875981	0.000186958
Tve06G1670 (LACS)	Tve02G2122 (ARF2B)	-0.882056	0.000146991
Tve02G1558 (WSD1)	Tve14G1094 (IAA27)	-0.883166	0.000140477
Tve06G1670 (LACS)	Tve02G1835 (ETR)	-0.887087	0.000119242
Tve06G1670 (LACS)	Tve06G0359 (NTF4)	-0.896517	7.8376e-05
Tve06G1670 (LACS)	Tve01G2168 (CTR1)	-0.899601	6.7734e-05
Tve06G1670 (LACS)	Tve09G1582 (ARR11)	-0.899913	6.67232e-05
Tve06G1670 (LACS)	Tve02G2607 (PAT1)	-0.901843	6.07356e-05
Tve06G1670 (LACS)	Tve02G0395 (IAA8)	-0.904442	5.33499e-05
Tve06G1670 (LACS)	Tve08G1665 (ARR7)	-0.907275	4.61211e-05
Tve06G1670 (LACS)	Tve10G0372 (SCL15)	-0.907856	4.47407e-05
Tve06G1670 (LACS)	Tve10G1086 (SRK2A)	-0.907892	4.46553e-05
Tve06G1670 (LACS)	Tve02G2192 (PIF4)	-0.909494	4.10188e-05
Tve06G1670 (LACS)	Tve02G2025 (ARR1)	-0.911293	3.72161e-05
Tve06G1670 (LACS)	Tve01G1214 (ETR1)	-0.913929	3.21514e-05
Tve06G1670 (LACS)	Tve04G2220 (bHLH66)	-0.925829	1.55946e-05
Tve06G1670 (LACS)	Tve07G1520 (ARF4a)	-0.931619	1.04901e-05
Tve06G1670 (LACS)	Tve12G1686 (SAUR50c)	-0.948078	2.723e-06
Tve06G1670 (LACS)	Tve03G0228 (SCL13)	-0.948453	2.62788e-06
Tve06G1670 (LACS)	Tve09G1804 (ARF4b)	-0.973941	9.05902e-08
Tve09G1216(MAH1)	Tve06G2206	0.901545	6.16316e-05
Tve09G1216(MAH1)	Tve10G0745	0.900618	6.44855e-05
Tve09G1216(MAH1)	Tve02G1621	0.900351	6.53258e-05
Tve09G1216(MAH1)	Tve02G1329	0.901406	6.20529e-05
Tve09G1216(MAH1)	Tve09G1438	0.999408	5.69896e-16
Tve09G1216(MAH1)	Tve01G2449	0.996704	3.04798e-12
Tve09G1216(MAH1)	Tve10G0558	0.90305	5.72131e-05
Tve02G1099 (CER1)	Tve08G0596	0.909636	4.07083e-05
Tve02G1099 (CER1)	Tve02G2122	0.904627	5.28523e-05
Tve02G1099 (CER1)	Tve06G0092	0.936424	7.34722e-06
Tve02G1099 (CER1)	Tve12G1618	0.911515	3.67661e-05
Tve02G1099 (CER1)	Tve11G0546	0.909265	4.15229e-05
Tve02G1099 (CER1)	Tve14G1127	0.908349	4.35939e-05
Tve02G1099 (CER1)	Tve08G1665	0.903048	5.72189e-05
Tve02G1099 (CER1)	Tve09G0836	-0.913382	3.31542e-05
Tve02G1099 (CER1)	Tve15G1521	0.919849	2.2745e-05
Tve02G1099 (CER1)	Tve08G0802	-0.902428	5.90093e-05
Tve02G1099 (CER1)	Tve03G0863	0.909388	4.12507e-05
Tve02G1099 (CER1)	Tve02G0768	0.900962	6.34159e-05
Tve02G1099 (CER1)	Tve08G1733	0.931934	1.02562e-05
Tve02G1099 (CER1)	Tve08G0793	0.90564	5.01917e-05
Tve02G1099 (CER1)	Tve11G0147	-0.934532	8.48035e-06
Tve02G1099 (CER1)	Tve03G0880	0.902469	5.88892e-05
Tve02G1099 (CER1)	Tve09G1652	-0.940652	5.24583e-06
